# Supplementary material for: Variations in the quality of malaria-specific antibodies with transmission intensity in a seasonal malaria transmission area of Northern Ghana
Source: PLoS One. 2017 Sep 25;12(9):e0185303. doi: 10.1371/journal.pone.0185303 (PMC5612719; doi:10.1371/journal.pone.0185303)
Supplement: S1 Table — Comparison of antigen-specific antibody levels amongst the two study groups for each sampling time point. Antibody level data is presented as the Median MFI (min.—max.). Symp refers to clinically symptomatic children with any level of parasitaemia, fever and at least one other symptom of malaria. Asymp refers children with no clinical symptoms but detectable parasites in blood smear. P values obtained after Mann-Whitney U analysis. (XLSX) [file pone.0185303.s001.xlsx]

## Sheet: S1 Table
	Study group	Sampling time point
Parameter		July 2004 (n1 = 25, n2 = 101)	September 2004 (n1 = 25, n2 = 101)	November 2004 (n1 = 18, n2 = 108)	January 2005 (n1 = 13, n2 = 113)	March 2005 (n1 = 18, n2 = 108)	May 2005 (n1 = 9, n2 = 117)
Anti-3D7 AMA1	Symp	9675.0 (54.9 - 16780.0)	7923.0 (41.4 - 12570.0)	6101.0 (483.2 - 9608.0)	7382.0 (504.2 - 12990.0)	5776.0 (207.9 - 9073.0)	6401.0 (364.8 - 14870.0)
	Asymp	10600.0 (105.2 - 16910.0)	7113.0 (19.1 - 13660.0)	6367.0 (587.0 - 10030.0)	6908.0 (36.3 - 12930.0)	5473.0 (85.1 - 8811.0)	5881.0 (450.5 - 14970.0)
	p value	0.78	0.86	0.58	0.69	0.16	0.43
Anti-FVO AMA1	Symp	15210.0 (153.4 - 23060.0)	10450.0 (97.1 - 15010.0)	6346.0 (569.8 - 9745.0)	8186.0 (391.8 - 13320.0 )	13900.0 (1166.0 - 18060.0)	15740.0 (216.2 - 21440.0)
	Asymp	18030.0 (247.8 - 23570.0)	11090.0 (30.1 - 15290.0)	6516.0 (1398.0 - 10250.0)	7725.0 (31.5 - 14540.0)	12980.0 (346.6 - 18520.0)	16500.0 (135.2 - 21500.0)
	p value	0.39	0.9	0.51	0.89	0.14	0.52
Anti-HB3 AMA1	Symp	13610.0 (183.2 - 23410.0)	10310.0 (109.5 - 14210.0)	8807.0 (562.9 - 14320.0)	8038.0 (526.9 - 13190.0)	11350.0 (819.1 - 16820.0)	14070.0 (525.2 - 23280.0)
	Asymp	16310.0 (296.8 - 22990.0)	10150.0 ( 7.5 - 15760.0)	10350.0 (376.0 - 14110.0)	9626.0 (3.3 - 14380.0)	11450.0 (633.1 - 16630.0)	14750.0 (197.5 - 23440.0)
	p value	0.47	0.71	0.32	0.36	0.21	0.37
Anti-CAMP AMA1	Symp	11650.0 (439.1 - 17680.0)	10100.0 ( 338.8 - 14300.0)	5083.0 (298.8 - 8763.0)	7095.0 (492.4 - 11890.0)	7934.0 (577.0 - 13700.0)	8396.0 (225.9 - 23060.0)
	Asymp	12830.0 (287.4 - 17430.0)	10770.0 (157.5 - 14930.0)	5909.0 (268.2 - 9165.0)	6983.0 (83.9 - 12640.0)	7957.0 (390.0 - 13100.0)	10620.0 (49.4 - 23220.0)
	p value	0.75	0.53	0.56	0.91	0.3	0.14
Anti-EBA 175RII	Symp	6632.0 (761.1 - 24220.0)	3307.0 (150.0 - 15270.0)	5530.0 (280.1 - 16590.0)	5206.0 (747.8 - 16420.0)	5092.0 (101.1 - 16160.0)	4594.0 (2.3 - 22070.0)
	Asymp	6027.0 (133.9 - 23590.0)	3524.0 (338.5 - 15290.0)	5817.0 (548.1 - 16910.0)	5361.0 (1.3 - 15010.0)	4438.0 (171.9 - 16640.0)	5206.0 (133.5 - 22500.0)
	p value	0.98	0.54	0.87	0.8	0.35	0.58
Parasite density (/ul blood)	Symp	2240 (0 - 103760)	4340 (0 - 128000)	1860 (0 - 44040)	1580 (0 - 27240)	860 (0 - 11320)	840 (0 - 12840)
	Asymp	3020 (0 - 39280)	3720 (0 - 41040)	2800 (0 - 33080)	2020 (0 - 28440)	1000 (0 - 13600)	1020 (0 - 17040)
	p value	0.76	0.28	0.53	0.47	0.48	0.87
Legend
Comparison of antigen-specific antibody levels and parasite density between the two study groups for each sampling time point.
Antibody level data is presented as the Median MFI (min. - max.)
Symp - clinically symptomatic children with any level of parasitaemia, fever and at least one other symptom of malaria
Asymp - children with no clinical symptoms but detectable parasites in blood smear
P values obtained after Mann-Whitney U analysis
n1 is the number of symptomatic children, n2 the number of asymptomatic children at the respective time points
