# Supplementary material for: Variations in the quality of malaria-specific antibodies with transmission intensity in a seasonal malaria transmission area of Northern Ghana
Source: PLoS One. 2017 Sep 25;12(9):e0185303. doi: 10.1371/journal.pone.0185303 (PMC5612719; doi:10.1371/journal.pone.0185303)
Supplement: S2 Table — Results of pair-wise post-hoc tests for anti-AMA1 antibodies across the six sampling time points. Bonferroni post-hoc test was used to assess pair-wise differences in antibody levels across the different sampling time points. (XLSX) [file pone.0185303.s002.xlsx]

## Sheet: S2 Table
Parameter	Paired sampling time points	Rank sum Difference	LCL	UCL	p value		Legend
Anti-3D7 AMA1	July 2004 vs Sept. 2004	102.762	25.5529	179.971	0.0015		Results of pair-wise post-hoc tests for anti-AMA1 antibodies and parasite density across the six sampling time points
	July 2004 vs Nov. 2004	177.742	100.533	254.951	< 0.0001		Bonferroni post-hoc test was used to assess pair-wise differences in antibody levels and parasite density across the different sampling time points.
	July 2004 vs Jan. 2005	121.917	44.7077	199.126	0.0001
	July 2004 vs March. 2005	219.897	142.688	297.106	< 0.0001
	July 2004 vs May 2005	131.397	54.1878	208.606	< 0.0001
	Sept. 2004 vs Nov. 2004	74.9802	-2.22885	152.189	0.0654
	Sept. 2004 vs Jan. 2005	19.1548	-58.0543	96.3638	1
	Sept. 2004 vs March 2005	117.135	39.9259	194.344	0.0001
	Sept. 2004 vs May. 2005	28.6349	-48.5741	105.844	1
	Nov. 2004 vs Jan. 2005	-55.8254	-133.034	21.3836	0.5036
	Nov. 2004 vs March 2005	42.1548	-35.0543	119.364	1
	Nov. 2004 vs May 2005	-46.3452	-123.554	30.8638	1
	Jan. 2005 vs March 2005	97.9802	20.7711	175.189	0.003
	Jan. 2005 vs May 2005	9.48016	-67.7289	86.6892	1
	March 2005 vs May 2005	-88.5	-165.709	-11.291	0.0116
Anti-FVO AMA1	Paired sampling time points	Rank sum Difference	LCL	UCL	pvalue
	July 2004 vs Sept. 2004	135.151	64.0657	206.236	< 0.0001
	July 2004 vs Nov. 2004	275.54	204.455	346.625	< 0.0001
	July 2004 vs Jan. 2005	200.742	129.657	271.827	< 0.0001
	July 2004 vs March. 2005	55.5635	-15.5216	126.649	0.3244
	July 2004 vs May 2005	-16.1389	-87.224	54.9462	1
	Sept. 2004 vs Nov. 2004	140.389	69.3038	211.474	< 0.0001
	Sept. 2004 vs Jan. 2005	65.5913	-5.49379	136.676	0.1011
	Sept. 2004 vs March 2005	-79.5873	-150.672	-8.50224	0.0154
	Sept. 2004 vs May. 2005	-151.29	-222.375	-80.2046	< 0.0001
	Nov. 2004 vs Jan. 2005	-74.7976	-145.883	-3.71256	0.0303
	Nov. 2004 vs March 2005	-219.976	-291.061	-148.891	< 0.0001
	Nov. 2004 vs May 2005	-291.679	-362.764	-220.594	< 0.0001
	Jan. 2005 vs March 2005	-145.179	-216.264	-74.0935	< 0.0001
	Jan. 2005 vs May 2005	-216.881	-287.966	-145.796	< 0.0001
	March 2005 vs May 2005	-71.7024	-142.787	-0.617321	0.0461
Anti-HB3 AMA1	Paired sampling time points	Rank sum Difference	LCL	UCL	pvalue
	July 2004 vs Sept. 2004	134.107	57.5032	210.711	< 0.0001
	July 2004 vs Nov. 2004	140.079	63.4754	216.683	< 0.0001
	July 2004 vs Jan. 2005	183.23	106.626	259.834	< 0.0001
	July 2004 vs March. 2005	73.0794	-3.52457	149.683	0.0764
	July 2004 vs May 2005	-12.6151	-89.219	63.9889	1
	Sept. 2004 vs Nov. 2004	5.97222	-70.6317	82.5762	1
	Sept. 2004 vs Jan. 2005	49.123	-27.4809	125.727	0.8906
	Sept. 2004 vs March 2005	-61.0278	-137.632	15.5762	0.2886
	Sept. 2004 vs May. 2005	-146.722	-223.326	-70.1183	< 0.0001
	Nov. 2004 vs Jan. 2005	43.1508	-33.4531	119.755	1
	Nov. 2004 vs March 2005	-67	-143.604	9.60393	0.153
	Nov. 2004 vs May 2005	-152.694	-229.298	-76.0905	< 0.0001
	Jan. 2005 vs March 2005	-110.151	-186.755	-33.5469	0.0004
	Jan. 2005 vs May 2005	-195.845	-272.449	-119.241	< 0.0001
	March 2005 vs May 2005	-85.6944	-162.298	-9.09051	0.0155
Anti-CAMP AMA1	Paired sampling time points	Rank sum Difference	LCL	UCL	pvalue
	July 2004 vs Sept. 2004	44.7937	-30.2518	119.839	1
	July 2004 vs Nov. 2004	250.036	174.99	325.081	< 0.0001
	July 2004 vs Jan. 2005	163.512	88.4664	238.557	< 0.0001
	July 2004 vs March. 2005	123.722	48.6767	198.768	< 0.0001
	July 2004 vs May 2005	52.6032	-22.4423	127.649	0.5904
	Sept. 2004 vs Nov. 2004	205.242	130.197	280.288	< 0.0001
	Sept. 2004 vs Jan. 2005	118.718	43.6728	193.764	0.0001
	Sept. 2004 vs March 2005	78.9286	3.8831	153.974	0.0304
	Sept. 2004 vs May. 2005	7.80952	-67.236	82.855	1
	Nov. 2004 vs Jan. 2005	-86.5238	-161.569	-11.4783	0.0108
	Nov. 2004 vs March 2005	-126.313	-201.359	-51.268	< 0.0001
	Nov. 2004 vs May 2005	-197.433	-272.478	-122.387	< 0.0001
	Jan. 2005 vs March 2005	-39.7897	-114.835	35.2558	1
	Jan. 2005 vs May 2005	-110.909	-185.954	-35.8633	0.0002
	March 2005 vs May 2005	-71.119	-146.165	3.92643	0.0809
Anti-EBA 175RII	Paired sampling time points	Rank sum Difference	LCL	UCL	pvalue
	July 2004 vs Sept. 2004	123.238	43.1424	203.334	0.0001
	July 2004 vs Nov. 2004	54.6627	-25.433	134.758	0.6724
	July 2004 vs Jan. 2005	75.4008	-4.69488	155.496	0.0856
	July 2004 vs March. 2005	82.6905	2.59481	162.786	0.0367
	July 2004 vs May 2005	51.8651	-28.2306	131.961	0.854
	Sept. 2004 vs Nov. 2004	-68.5754	-148.671	11.5203	0.1786
	Sept. 2004 vs Jan. 2005	-47.8373	-127.933	32.2584	1
	Sept. 2004 vs March 2005	-40.5476	-120.643	39.5481	1
	Sept. 2004 vs May. 2005	-71.373	-151.469	8.72265	0.133
	Nov. 2004 vs Jan. 2005	20.7381	-59.3576	100.834	1
	Nov. 2004 vs March 2005	28.0278	-52.0679	108.123	1
	Nov. 2004 vs May 2005	-2.79762	-82.8933	77.2981	1
	Jan. 2005 vs March 2005	7.28968	-72.806	87.3854	1
	Jan. 2005 vs May 2005	-23.5357	-103.631	56.56	1
	March 2005 vs May 2005	-30.8254	-110.921	49.2703	1
Parasite Density (/ul blood)	Paired sampling time points	Rank sum Difference	LCL	UCL	pvalue
	July 2004 vs Sept. 2004	-34.71	-111.865	42.4447	1
	July 2004 vs Nov. 2004	44.26	-32.8931	121.417	1
	July 2004 vs Jan. 2005	64.43	-12.7225	141.587	0.212
	July 2004 vs March. 2005	148.3	71.1743	225.484	< 0.0001
	July 2004 vs May 2005	145.6	68.46	222.77	< 0.0001
	Sept. 2004 vs Nov. 2004	78.97	1.81718	156.127	0.04
	Sept. 2004 vs Jan. 2005	99.14	21.9878	176.297	0.003
	Sept. 2004 vs March 2005	183	105.885	260.195	< 0.0001
	Sept. 2004 vs May. 2005	180.3	103.17	257.48	< 0.0001
	Nov. 2004 vs Jan. 2005	20.17	-56.9844	97.3257	1
	Nov. 2004 vs March 2005	104.1	26.9124	181.223	0.0012
	Nov. 2004 vs May 2005	101.4	24.1981	178.508	0.002
	Jan. 2005 vs March 2005	83.9	6.74178	161.052	0.021
	Jan. 2005 vs May 2005	81.18	4.02749	158.338	0.03
	March 2005 vs May 2005	-2.714	-79.8693	74.4408	1
