# Supplementary material for: Variations in the quality of malaria-specific antibodies with transmission intensity in a seasonal malaria transmission area of Northern Ghana
Source: PLoS One. 2017 Sep 25;12(9):e0185303. doi: 10.1371/journal.pone.0185303 (PMC5612719; doi:10.1371/journal.pone.0185303)
Supplement: S1 Appendix — (TXT) [file pone.0185303.s003.txt]

setwd()

#read csv file, assign to object "bal"

bal<-read.csv("S2 Appendix.csv")


# Do some recoding to define plotting order later
# Strain comparison column Cf

bal$Cf<-NA
bal$Cf[bal$agpair=="3D7-CAMP"]<-1
bal$Cf[bal$agpair=="3D7-FVO"]<-2
bal$Cf[bal$agpair=="3D7-HB3"]<-3
bal$Cf[bal$agpair=="FVO-CAMP"]<-4
bal$Cf[bal$agpair=="FVO-HB3"]<-5
bal$Cf[bal$agpair=="HB3-CAMP"]<-6

# Symptomatic no = 0 , yes = 1

bal$Symp<-NA
bal$Symp[bal$cat=="Asymp"]<-0
bal$Symp[bal$cat=="Symp"]<-1

# Recode month July through May
bal$MonC<-NA
bal$MonC[bal$Month=="Jul"]<-1
bal$MonC[bal$Month=="Sep"]<-2
bal$MonC[bal$Month=="Nov"]<-3
bal$MonC[bal$Month=="Jan"]<-4
bal$MonC[bal$Month=="Mar"]<-5
bal$MonC[bal$Month=="May"]<-6

names(bal)
bal$Cf<-factor(bal$Cf)
levels(bal$Cf)<-c("3D7-CAMP","3D7-FVO","3D7-HB3","FVO-CAMP","FVO-HB3","HB3-CAMP")
bal$MonC<-factor(bal$MonC)
levels(bal$MonC)<-c("July 2004","September 2004","November 2004","January 2005","March 2005","May 2005")

# Exponentiate log MFI values for ggplot
bal$mfi<-2^bal$average
bal$dif<-2^bal$difference


# Calculate summaries per panel and month

# Use summarise function, see below

bal.sum<-summarise(bal$difference,bal$Cf,bal$MonC)[,1:12]

# All Data are now ready, original and re-coded values

names(bal.sum)[1:2]<-c("Cf","MonC")
bal.sum$dif<-2^bal.sum$mean
bal.sum$Low<-2^(bal.sum$mean-2*bal.sum$std)
bal.sum$Upp<-2^(bal.sum$mean+2*bal.sum$std)

# Use dif, Low and Up for displaying spread in BA plot


# Graphs

library(ggplot2)

# Define theme for plots here. Blue background (panel and strip) and gridlines. Tick labels and marks black
theme_blues<-theme_grey()+theme(panel.grid.minor=element_blank(),panel.grid.major=element_line(colour="#7A9FBB"),strip.background=element_rect(fill="#0B749F"),panel.background=element_rect(fill="#A3C3DB"),strip.text=element_text(colour="white"),axis.text.x=element_text(colour="black"),axis.text.y=element_text(colour="black"),axis.ticks=element_line(colour="black"),axis.line=element_line(colour="black"))


xbrks<-10^(0:8)
ybrks<-4^(-4:4)

gplt<-ggplot(bal,aes(x=mfi,y=dif,colour=cat))+facet_wrap(~Cf,nrow=6)+
   facet_grid(Cf~MonC)+
   annotation_logticks(side="b")+
   guides(colour=FALSE)+
   labs(x="Geometric mean MFI",y="Fold difference")+
   scale_colour_manual(values=c("navy","red"))+ 
   scale_x_log10(breaks=xbrks,labels=xbrks)+
   scale_y_log10(breaks=ybrks,labels=ybrks)+
   geom_hline(aes(yintercept=dif),data=bal.sum)+
   geom_hline(aes(yintercept=Low),data=bal.sum,lty=2)+
   geom_hline(aes(yintercept=Upp),data=bal.sum,lty=2)+
   geom_point(shape=21)+theme_blues  +
   theme(axis.text.x = element_text(angle=30, hjust=1, vjust=1))

ggsave(gplt)


# Summarise function

summarise<-function(tosum,x,y){
    # Returns summary of tosum by x and y as grouping variables
    totake<-1:length(tosum) 
    miss<-which(is.na(tosum)) 
    if (length(miss)>0) totake<-totake[-miss] 
    tosum<-tosum[totake]
    x<-x[totake]
    y<-y[totake]
    
    totake<-1:length(tosum) 
    miss<-which(is.na(x)) 
    if (length(miss)>0) totake<-totake[-miss] 
    tosum<-tosum[totake]
    x<-x[totake]
    y<-y[totake]
    
    totake<-1:length(tosum) 
    miss<-which(is.na(y)) 
    if (length(miss)>0) totake<-totake[-miss] 
    tosum<-tosum[totake]
    x<-x[totake]
    y<-y[totake]  
    
    ux<-sort(unique(x))
    uy<-sort(unique(y))
        for (i in 1:length(ux)){
            for (j in 1:length(uy)){
                cnt<-length(tosum[x==ux[i] & y==uy[j]])
                down<-uy[j]
                grp<-ux[i]                   
                                
                if (cnt==0){
                    avg<-NA
                    std<-NA
                    lower<-NA
                    upper<-NA
                    med<-NA
                    p25<-NA
                    p75<-NA
                    mini<-NA
                    maxi<-NA
                    avgl2<-NA
                    stdl2<-NA
                    glower<-NA
                    gupper<-NA            
                    gavg<-NA
                    }
                else {
                    avg<-mean(tosum[x==ux[i] & y==uy[j]])
                    if (cnt > 1) {
                        std<-sd(tosum[x==ux[i] & y==uy[j]])
                        lower<-avg-qt(.975,cnt-1)*std/sqrt(cnt)
                        upper<-avg+qt(.975,cnt-1)*std/sqrt(cnt)
                        med<-median(tosum[x==ux[i] & y==uy[j]])
                        p25<-quantile(tosum[x==ux[i] & y==uy[j]],0.25)
                        p75<-quantile(tosum[x==ux[i] & y==uy[j]],0.75)
                        mini<-min(tosum[x==ux[i] & y==uy[j]])
                        maxi<-max(tosum[x==ux[i] & y==uy[j]])
                        }
                    else {
                        std<-NA
                        lower<-NA
                        upper<-NA
                        med<-NA
                        p25<-NA
                        p75<-NA
                        mini<-NA
                        maxi<-NA
                    }
                    
                    if (mini>0&cnt>1){
                        avgl2<-mean(log2(tosum[x==ux[i] & y==uy[j]]))
                        stdl2<-sd(log2(tosum[x==ux[i] & y==uy[j]]))
                        glower<-2^(avgl2-qt(.975,cnt-1)*stdl2/sqrt(cnt))
                        gupper<-2^(avgl2+qt(.975,cnt-1)*stdl2/sqrt(cnt))             
                        gavg<-2^avgl2
                        }
                    else {
                        avgl2<-NA
                        stdl2<-NA
                        glower<-NA
                        gupper<-NA            
                        gavg<-NA                        
                        }
                    }
                ifelse(j==1,sstat<-data.frame(grp,down,cnt,avg,std,lower,upper,
                mini,maxi,med,p25,p75,avgl2,stdl2,gavg,glower,gupper),
                sstat<-rbind(sstat,data.frame(grp,down,cnt,avg,std,lower,upper,
                mini,maxi,med,p25,p75,avgl2,stdl2,gavg,glower,gupper)))
            }
            ifelse(i==1,stat<-sstat,stat<-rbind(stat,sstat))
        }
        row.names(stat)<-1:length(stat$grp)
        names(stat)<-c("group1","group2","count","mean",
          "std","lower","upper","min","max","median",
          "p25","p75","avg.log2","std.log2","geomean","geolow","geoupp")
        return(stat)
    }
