# Supplementary material for: Variations in the quality of malaria-specific antibodies with transmission intensity in a seasonal malaria transmission area of Northern Ghana
Source: PLoS One. 2017 Sep 25;12(9):e0185303. doi: 10.1371/journal.pone.0185303 (PMC5612719; doi:10.1371/journal.pone.0185303)
Supplement: S2 Appendix — (CSV) [file pone.0185303.s004.csv]

	Sample.ID	agpair	average	difference	age	cat	Month
1	ICS002	3D7-FVO	12.54296153	-0.449049286	5	Asymp	Jul
2	ICS004	3D7-FVO	12.43673846	-0.40107472	3.5	Asymp	Jul
3	ICS007	3D7-FVO	10.96963755	0.112561219	3.5	Asymp	Jul
4	ICS013	3D7-FVO	10.98955295	-0.369028951	2	Asymp	Jul
5	ICS016	3D7-FVO	9.971183993	-1.472134557	3	Asymp	Jul
6	ICS018	3D7-FVO	13.55964364	-0.483649515	6	Asymp	Jul
7	ICS027	3D7-FVO	13.18991323	-0.72956106	5.5	Asymp	Jul
8	ICS031	3D7-FVO	12.80465367	-1.705189977	4	Asymp	Jul
9	ICS036	3D7-FVO	13.02692151	-0.82045819	4.5	Asymp	Jul
10	ICS046	3D7-FVO	13.06320432	-0.789026408	5	Asymp	Jul
11	ICS058	3D7-FVO	13.11253267	-0.94406705	6.5	Asymp	Jul
12	ICS074	3D7-FVO	12.68598739	-1.93715743	3	Asymp	Jul
13	ICS077	3D7-FVO	12.12357968	0.129400152	6	Asymp	Jul
14	ICS083	3D7-FVO	13.37147497	-0.310140242	5.5	Asymp	Jul
15	ICS085	3D7-FVO	13.4386158	-0.166735912	4	Asymp	Jul
16	ICS086	3D7-FVO	12.21990682	-1.332675033	3	Asymp	Jul
17	ICS091	3D7-FVO	13.58785879	-0.417502456	3	Asymp	Jul
18	ICS093	3D7-FVO	12.16463133	-0.461604778	4	Asymp	Jul
19	ICS098	3D7-FVO	13.75507154	-0.244209466	5	Asymp	Jul
20	ICS099	3D7-FVO	13.81870249	-0.162276485	5	Asymp	Jul
21	ICS104	3D7-FVO	4.585138589	-0.655501494	4	Asymp	Jul
22	ICS106	3D7-FVO	13.37747963	-0.094455929	4	Asymp	Jul
23	ICS111	3D7-FVO	13.15049498	-0.767828612	4	Asymp	Jul
24	ICS113	3D7-FVO	13.46940682	-0.294887014	5	Asymp	Jul
25	ICS114	3D7-FVO	13.49389394	-0.225918893	4	Asymp	Jul
26	ICS118	3D7-FVO	13.5987181	-0.318099031	5	Asymp	Jul
27	ICS124	3D7-FVO	13.54292383	-0.289095079	2	Asymp	Jul
28	ICS137	3D7-FVO	13.40975496	-0.46887865	6	Asymp	Jul
29	ICS142	3D7-FVO	12.16723834	-0.708417492	3	Asymp	Jul
30	ICS143	3D7-FVO	12.48544843	-0.373124953	4	Asymp	Jul
31	ICS145	3D7-FVO	13.56827624	-0.353561799	4	Asymp	Jul
32	ICS150	3D7-FVO	13.18891433	-0.555981171	4	Asymp	Jul
33	ICS158	3D7-FVO	13.20409311	-0.07719444	4	Asymp	Jul
34	ICS163	3D7-FVO	13.48194381	-0.167268655	5	Asymp	Jul
35	ICS167	3D7-FVO	12.82602239	-0.558135319	5.5	Asymp	Jul
36	ICS168	3D7-FVO	9.234392056	-0.659514868	5	Asymp	Jul
37	ICS170	3D7-FVO	12.45486353	-0.668117341	3	Asymp	Jul
38	ICS179	3D7-FVO	13.59144217	-0.57343307	6	Asymp	Jul
39	ICS181	3D7-FVO	8.714917187	-0.310124291	2	Asymp	Jul
40	ICS188	3D7-FVO	12.62926318	-0.767420942	3	Asymp	Jul
41	ICS212	3D7-FVO	13.38174086	-0.215963365	5	Asymp	Jul
42	ICS217	3D7-FVO	12.86843282	-0.566118917	1	Asymp	Jul
43	ICS224	3D7-FVO	12.68132806	-0.720491082	3	Asymp	Jul
44	ICS228	3D7-FVO	13.54296937	-0.178432929	4	Asymp	Jul
45	ICS235	3D7-FVO	11.84311053	-2.120224636	3	Asymp	Jul
46	ICS245	3D7-FVO	12.60145038	0.172178665	5.5	Asymp	Jul
47	ICS247	3D7-FVO	10.12253195	-0.208663538	4	Asymp	Jul
48	ICS250	3D7-FVO	13.14043088	-0.577461272	3	Asymp	Jul
49	ICS274	3D7-FVO	13.55016171	-0.206738335	4	Asymp	Jul
50	ICS289	3D7-FVO	11.03721443	-0.442261539	2.5	Asymp	Jul
51	ICS290	3D7-FVO	13.16415411	-0.544171387	4	Asymp	Jul
52	ICS293	3D7-FVO	13.24820717	-0.309909366	2	Asymp	Jul
53	ICS296	3D7-FVO	13.26676681	-0.603002166	5	Asymp	Jul
54	ICS307	3D7-FVO	9.959285285	-0.216634268	6.5	Asymp	Jul
55	ICS311	3D7-FVO	12.36888227	-1.029001689	3	Asymp	Jul
56	ICS329	3D7-FVO	8.28667867	0.605944954	5	Asymp	Jul
57	ICS330	3D7-FVO	13.47559116	-0.300149763	4	Asymp	Jul
58	ICS331	3D7-FVO	13.30520894	-0.263688218	6	Asymp	Jul
59	ICS333	3D7-FVO	13.65106112	-0.116799392	3	Asymp	Jul
60	ICS346	3D7-FVO	13.50720226	-0.156048772	5	Asymp	Jul
61	ICS348	3D7-FVO	12.97887003	0.226370161	2.5	Asymp	Jul
62	ICS377	3D7-FVO	13.54693773	-0.286120484	3	Asymp	Jul
63	ICS001	3D7-FVO	11.66399621	-1.253413318	4	Symp	Jul
64	ICS005	3D7-FVO	11.80741469	-0.489032865	4	Symp	Jul
65	ICS009	3D7-FVO	9.860535418	-0.733860222	1	Symp	Jul
66	ICS015	3D7-FVO	13.1750391	-0.104664826	3	Symp	Jul
67	ICS024	3D7-FVO	12.07582463	-1.574061261	2	Symp	Jul
68	ICS026	3D7-FVO	13.51026658	-0.398846147	4	Symp	Jul
69	ICS029	3D7-FVO	5.986229098	-1.231083382	2	Symp	Jul
70	ICS032	3D7-FVO	13.01773897	-0.390236698	4	Symp	Jul
71	ICS034	3D7-FVO	13.35146777	-0.686297153	4	Symp	Jul
72	ICS035	3D7-FVO	13.37128021	-0.062164752	4.5	Symp	Jul
73	ICS039	3D7-FVO	12.97148839	-0.670463929	5	Symp	Jul
74	ICS040	3D7-FVO	13.56183225	-0.598630513	4	Symp	Jul
75	ICS041	3D7-FVO	13.39908854	-0.572442938	3	Symp	Jul
76	ICS048	3D7-FVO	13.30553708	-0.860487368	5.5	Symp	Jul
77	ICS082	3D7-FVO	10.02272451	-0.749632871	5	Symp	Jul
78	ICS088	3D7-FVO	13.16360147	-0.481383843	5.5	Symp	Jul
79	ICS108	3D7-FVO	13.30752216	-0.217924034	4	Symp	Jul
80	ICS125	3D7-FVO	13.60270687	-0.54207523	5	Symp	Jul
81	ICS131	3D7-FVO	9.214937295	-2.110131917	3.5	Symp	Jul
82	ICS133	3D7-FVO	13.5609521	-0.087549701	5	Symp	Jul
83	ICS139	3D7-FVO	13.4147832	-0.230148673	4.5	Symp	Jul
84	ICS147	3D7-FVO	13.16563074	-0.370893044	3	Symp	Jul
85	ICS153	3D7-FVO	13.134435	-0.434871894	5	Symp	Jul
86	ICS162	3D7-FVO	13.3661607	-0.564365669	4	Symp	Jul
87	ICS165	3D7-FVO	12.14286022	-0.473442439	6	Symp	Jul
88	ICS172	3D7-FVO	13.46015935	-0.495477928	5	Symp	Jul
89	ICS173	3D7-FVO	13.26858505	-0.224529827	4	Symp	Jul
90	ICS175	3D7-FVO	13.46022917	-0.569866074	6	Symp	Jul
91	ICS177	3D7-FVO	12.62368615	-0.693378822	5	Symp	Jul
92	ICS189	3D7-FVO	13.37682189	-0.379713056	4	Symp	Jul
93	ICS214	3D7-FVO	9.981745888	-1.156935025	3	Symp	Jul
94	ICS216	3D7-FVO	12.19671616	0.539357986	3	Symp	Jul
95	ICS225	3D7-FVO	12.92188769	-1.133348526	2	Symp	Jul
96	ICS227	3D7-FVO	13.56551391	-0.344179876	4	Symp	Jul
97	ICS233	3D7-FVO	13.18478429	-1.066399965	4	Symp	Jul
98	ICS236	3D7-FVO	12.56485597	-0.293084281	3	Symp	Jul
99	ICS239	3D7-FVO	12.55317759	-1.079448098	3.5	Symp	Jul
100	ICS244	3D7-FVO	12.97586843	-0.748311325	5	Symp	Jul
101	ICS246	3D7-FVO	12.01403089	-0.156626663	5	Symp	Jul
102	ICS255	3D7-FVO	13.57189914	-0.467613913	5.5	Symp	Jul
103	ICS258	3D7-FVO	12.82837482	-0.734302377	4	Symp	Jul
104	ICS261	3D7-FVO	13.54732256	-0.412545786	4	Symp	Jul
105	ICS262	3D7-FVO	9.972595674	-1.264378366	1	Symp	Jul
106	ICS263	3D7-FVO	12.96738888	-0.282475331	3	Symp	Jul
107	ICS264	3D7-FVO	13.54532116	-0.242637887	5	Symp	Jul
108	ICS267	3D7-FVO	12.36093105	-0.743161797	4.5	Symp	Jul
109	ICS270	3D7-FVO	11.55599681	-1.274826091	3	Symp	Jul
110	ICS291	3D7-FVO	7.678789425	-1.408749671	6	Symp	Jul
111	ICS297	3D7-FVO	12.54391561	-0.106004141	6	Symp	Jul
112	ICS306	3D7-FVO	13.20010741	-0.171998161	6.5	Symp	Jul
113	ICS313	3D7-FVO	10.8366572	-0.460041313	4.5	Symp	Jul
114	ICS318	3D7-FVO	13.12602305	-0.187954645	3	Symp	Jul
115	ICS319	3D7-FVO	13.33917404	-0.159597112	1	Symp	Jul
116	ICS320	3D7-FVO	13.39632677	-0.244406907	3	Symp	Jul
117	ICS322	3D7-FVO	13.58902587	-0.240358259	4	Symp	Jul
118	ICS324	3D7-FVO	13.47340326	-0.128024656	4	Symp	Jul
119	ICS326	3D7-FVO	13.28541676	-0.315247799	2	Symp	Jul
120	ICS340	3D7-FVO	13.64977153	-0.064608139	5	Symp	Jul
121	ICS341	3D7-FVO	13.22746003	-0.113426825	2	Symp	Jul
122	ICS342	3D7-FVO	13.53519574	-0.297790734	5	Symp	Jul
123	ICS356	3D7-FVO	13.31664154	-0.167541937	3	Symp	Jul
124	ICS358	3D7-FVO	12.88552709	-0.355904518	3	Symp	Jul
125	ICS364	3D7-FVO	12.72564803	-0.020873489	4	Symp	Jul
126	ICS378	3D7-FVO	13.588881	-0.147964111	3	Symp	Jul
127	ICS002	3D7-HB3	12.53778321	-0.438692643	5	Asymp	Jul
128	ICS004	3D7-HB3	12.41207718	-0.351752176	3.5	Asymp	Jul
129	ICS007	3D7-HB3	10.81939333	0.413049661	3.5	Asymp	Jul
130	ICS013	3D7-HB3	10.96369059	-0.31730423	2	Asymp	Jul
131	ICS016	3D7-HB3	9.901773954	-1.333314479	3	Asymp	Jul
132	ICS018	3D7-HB3	13.44146048	-0.247283199	6	Asymp	Jul
133	ICS027	3D7-HB3	13.0103678	-0.370470193	5.5	Asymp	Jul
134	ICS031	3D7-HB3	12.53365279	-1.16318822	4	Asymp	Jul
135	ICS036	3D7-HB3	12.83475758	-0.436130324	4.5	Asymp	Jul
136	ICS046	3D7-HB3	12.82314205	-0.308901854	5	Asymp	Jul
137	ICS058	3D7-HB3	12.99100899	-0.701019675	6.5	Asymp	Jul
138	ICS074	3D7-HB3	12.10425509	-0.77369282	3	Asymp	Jul
139	ICS077	3D7-HB3	12.29820522	-0.219850928	6	Asymp	Jul
140	ICS083	3D7-HB3	13.42759006	-0.422370434	5.5	Asymp	Jul
141	ICS085	3D7-HB3	13.43018854	-0.149881392	4	Asymp	Jul
142	ICS086	3D7-HB3	12.04557586	-0.984013126	3	Asymp	Jul
143	ICS091	3D7-HB3	13.59412382	-0.430032513	3	Asymp	Jul
144	ICS093	3D7-HB3	12.15704353	-0.446429178	4	Asymp	Jul
145	ICS098	3D7-HB3	13.74976066	-0.233587701	5	Asymp	Jul
146	ICS099	3D7-HB3	13.84086362	-0.206598741	5	Asymp	Jul
147	ICS104	3D7-HB3	3.582139219	1.350497247	4	Asymp	Jul
148	ICS106	3D7-HB3	13.45088366	-0.241263988	4	Asymp	Jul
149	ICS111	3D7-HB3	13.18605903	-0.838956722	4	Asymp	Jul
150	ICS113	3D7-HB3	13.55679205	-0.469657465	5	Asymp	Jul
151	ICS114	3D7-HB3	13.57003424	-0.378199492	4	Asymp	Jul
152	ICS118	3D7-HB3	13.66802415	-0.456711126	5	Asymp	Jul
153	ICS124	3D7-HB3	13.5922719	-0.387791216	2	Asymp	Jul
154	ICS137	3D7-HB3	13.39811136	-0.445591464	6	Asymp	Jul
155	ICS142	3D7-HB3	12.0556177	-0.485176207	3	Asymp	Jul
156	ICS143	3D7-HB3	12.45411893	-0.310465954	4	Asymp	Jul
157	ICS145	3D7-HB3	13.5244069	-0.265823109	4	Asymp	Jul
158	ICS150	3D7-HB3	13.22472307	-0.627598654	4	Asymp	Jul
159	ICS158	3D7-HB3	13.32748379	-0.323975801	4	Asymp	Jul
160	ICS163	3D7-HB3	13.55021402	-0.303809079	5	Asymp	Jul
161	ICS167	3D7-HB3	12.88355315	-0.673196834	5.5	Asymp	Jul
162	ICS168	3D7-HB3	9.268360517	-0.727451791	5	Asymp	Jul
163	ICS170	3D7-HB3	12.46981833	-0.698026929	3	Asymp	Jul
164	ICS179	3D7-HB3	13.33186008	-0.05426889	6	Asymp	Jul
165	ICS181	3D7-HB3	8.521331499	0.077047085	2	Asymp	Jul
166	ICS188	3D7-HB3	12.53004255	-0.568979693	3	Asymp	Jul
167	ICS212	3D7-HB3	13.39275592	-0.237993472	5	Asymp	Jul
168	ICS217	3D7-HB3	12.84199061	-0.513234495	1	Asymp	Jul
169	ICS224	3D7-HB3	12.66996734	-0.697769648	3	Asymp	Jul
170	ICS228	3D7-HB3	13.58410655	-0.260707279	4	Asymp	Jul
171	ICS235	3D7-HB3	11.84714828	-2.128300143	3	Asymp	Jul
172	ICS245	3D7-HB3	12.54580843	0.28346258	5.5	Asymp	Jul
173	ICS247	3D7-HB3	10.28878863	-0.541176912	4	Asymp	Jul
174	ICS250	3D7-HB3	13.22734451	-0.751288518	3	Asymp	Jul
175	ICS274	3D7-HB3	13.62226502	-0.350944969	4	Asymp	Jul
176	ICS289	3D7-HB3	10.9404974	-0.248827479	2.5	Asymp	Jul
177	ICS290	3D7-HB3	13.15528995	-0.526443073	4	Asymp	Jul
178	ICS293	3D7-HB3	13.23382337	-0.28114177	2	Asymp	Jul
179	ICS296	3D7-HB3	13.25729959	-0.584067731	5	Asymp	Jul
180	ICS307	3D7-HB3	10.07623217	-0.450528044	6.5	Asymp	Jul
181	ICS311	3D7-HB3	12.21045561	-0.712148352	3	Asymp	Jul
182	ICS329	3D7-HB3	8.805315543	-0.431328792	5	Asymp	Jul
183	ICS330	3D7-HB3	13.49055145	-0.330070345	4	Asymp	Jul
184	ICS331	3D7-HB3	13.29674477	-0.246759879	6	Asymp	Jul
185	ICS333	3D7-HB3	13.72564906	-0.265975285	3	Asymp	Jul
186	ICS346	3D7-HB3	13.569898	-0.281440253	5	Asymp	Jul
187	ICS348	3D7-HB3	13.18374427	-0.183378324	2.5	Asymp	Jul
188	ICS377	3D7-HB3	13.3947183	0.018318376	3	Asymp	Jul
189	ICS001	3D7-HB3	11.5062105	-0.937841905	4	Symp	Jul
190	ICS005	3D7-HB3	11.74473612	-0.363675717	4	Symp	Jul
191	ICS009	3D7-HB3	9.979330737	-0.971450861	1	Symp	Jul
192	ICS015	3D7-HB3	13.30508496	-0.364756549	3	Symp	Jul
193	ICS024	3D7-HB3	11.71165027	-0.845712544	2	Symp	Jul
194	ICS026	3D7-HB3	13.39868216	-0.175677302	4	Symp	Jul
195	ICS029	3D7-HB3	6.072737233	-1.404099653	2	Symp	Jul
196	ICS032	3D7-HB3	13.01242963	-0.379618015	4	Symp	Jul
197	ICS034	3D7-HB3	13.2796532	-0.542668024	4	Symp	Jul
198	ICS035	3D7-HB3	13.47283868	-0.265281685	4.5	Symp	Jul
199	ICS039	3D7-HB3	12.88820359	-0.503894329	5	Symp	Jul
200	ICS040	3D7-HB3	13.41398806	-0.302942148	4	Symp	Jul
201	ICS041	3D7-HB3	13.22583654	-0.225938938	3	Symp	Jul
202	ICS048	3D7-HB3	13.20618005	-0.661773298	5.5	Symp	Jul
203	ICS082	3D7-HB3	10.09655695	-0.897297753	5	Symp	Jul
204	ICS088	3D7-HB3	13.16762392	-0.489428739	5.5	Symp	Jul
205	ICS108	3D7-HB3	13.46515172	-0.533183145	4	Symp	Jul
206	ICS125	3D7-HB3	13.51151556	-0.359692609	5	Symp	Jul
207	ICS131	3D7-HB3	9.316915351	-2.314088029	3.5	Symp	Jul
208	ICS133	3D7-HB3	13.57661769	-0.118880872	5	Symp	Jul
209	ICS139	3D7-HB3	13.50361489	-0.407812041	4.5	Symp	Jul
210	ICS147	3D7-HB3	12.42426225	1.111843925	3	Symp	Jul
211	ICS153	3D7-HB3	13.15050351	-0.467008922	5	Symp	Jul
212	ICS162	3D7-HB3	13.38465078	-0.601345831	4	Symp	Jul
213	ICS165	3D7-HB3	12.20563412	-0.598990242	6	Symp	Jul
214	ICS172	3D7-HB3	13.48884029	-0.552839808	5	Symp	Jul
215	ICS173	3D7-HB3	13.29972897	-0.286817677	4	Symp	Jul
216	ICS175	3D7-HB3	13.08199041	0.18661145	6	Symp	Jul
217	ICS177	3D7-HB3	12.58372552	-0.613457554	5	Symp	Jul
218	ICS189	3D7-HB3	13.43660983	-0.49928893	4	Symp	Jul
219	ICS214	3D7-HB3	9.950939152	-1.095321553	3	Symp	Jul
220	ICS216	3D7-HB3	12.28019517	0.372399968	3	Symp	Jul
221	ICS225	3D7-HB3	12.63827151	-0.566116154	2	Symp	Jul
222	ICS227	3D7-HB3	13.56278245	-0.338716944	4	Symp	Jul
223	ICS233	3D7-HB3	13.06438669	-0.825604764	4	Symp	Jul
224	ICS236	3D7-HB3	12.64806258	-0.459497509	3	Symp	Jul
225	ICS239	3D7-HB3	12.33312125	-0.639335431	3.5	Symp	Jul
226	ICS244	3D7-HB3	12.96363209	-0.723838648	5	Symp	Jul
227	ICS246	3D7-HB3	12.05418973	-0.236944337	5	Symp	Jul
228	ICS255	3D7-HB3	13.49570656	-0.315228761	5.5	Symp	Jul
229	ICS258	3D7-HB3	12.71591194	-0.509376621	4	Symp	Jul
230	ICS261	3D7-HB3	13.53268849	-0.38327766	4	Symp	Jul
231	ICS262	3D7-HB3	8.996177551	0.68845788	1	Symp	Jul
232	ICS263	3D7-HB3	12.6660434	0.320215638	3	Symp	Jul
233	ICS264	3D7-HB3	13.59255594	-0.337107454	5	Symp	Jul
234	ICS267	3D7-HB3	11.34120072	1.296298851	4.5	Symp	Jul
235	ICS270	3D7-HB3	11.33459304	-0.832018555	3	Symp	Jul
236	ICS291	3D7-HB3	7.556982971	-1.165136763	6	Symp	Jul
237	ICS297	3D7-HB3	12.59149206	-0.201157039	6	Symp	Jul
238	ICS306	3D7-HB3	13.24821419	-0.268211729	6.5	Symp	Jul
239	ICS313	3D7-HB3	10.89977288	-0.586272676	4.5	Symp	Jul
240	ICS318	3D7-HB3	12.94048101	0.183129427	3	Symp	Jul
241	ICS319	3D7-HB3	13.45230586	-0.385860751	1	Symp	Jul
242	ICS320	3D7-HB3	13.42639542	-0.304544207	3	Symp	Jul
243	ICS322	3D7-HB3	13.34256895	0.252555587	4	Symp	Jul
244	ICS324	3D7-HB3	13.53773811	-0.256694339	4	Symp	Jul
245	ICS326	3D7-HB3	13.34932829	-0.443070861	2	Symp	Jul
246	ICS340	3D7-HB3	13.70614472	-0.177354508	5	Symp	Jul
247	ICS341	3D7-HB3	13.27680351	-0.212113789	2	Symp	Jul
248	ICS342	3D7-HB3	13.4800921	-0.187583458	5	Symp	Jul
249	ICS356	3D7-HB3	13.34071931	-0.21569747	3	Symp	Jul
250	ICS358	3D7-HB3	12.99094009	-0.566730517	3	Symp	Jul
251	ICS364	3D7-HB3	12.73465793	-0.038893293	4	Symp	Jul
252	ICS378	3D7-HB3	13.64169672	-0.253595564	3	Symp	Jul
253	ICS002	3D7-CAMP	12.53527808	-0.433682374	5	Asymp	Jul
254	ICS004	3D7-CAMP	12.40731638	-0.342230566	3.5	Asymp	Jul
255	ICS007	3D7-CAMP	10.78640631	0.479023698	3.5	Asymp	Jul
256	ICS013	3D7-CAMP	11.05455227	-0.499027591	2	Asymp	Jul
257	ICS016	3D7-CAMP	10.17239208	-1.87455073	3	Asymp	Jul
258	ICS018	3D7-CAMP	13.47969544	-0.323753114	6	Asymp	Jul
259	ICS027	3D7-CAMP	13.06506283	-0.479860243	5.5	Asymp	Jul
260	ICS031	3D7-CAMP	12.55940511	-1.214692849	4	Asymp	Jul
261	ICS036	3D7-CAMP	12.86779647	-0.502208112	4.5	Asymp	Jul
262	ICS046	3D7-CAMP	12.88547696	-0.433571683	5	Asymp	Jul
263	ICS058	3D7-CAMP	13.01297857	-0.744958853	6.5	Asymp	Jul
264	ICS074	3D7-CAMP	12.20493036	-0.975043368	3	Asymp	Jul
265	ICS077	3D7-CAMP	12.29138797	-0.206216437	6	Asymp	Jul
266	ICS083	3D7-CAMP	13.44456011	-0.456310532	5.5	Asymp	Jul
267	ICS085	3D7-CAMP	13.38466096	-0.058826228	4	Asymp	Jul
268	ICS086	3D7-CAMP	12.06366741	-1.020196214	3	Asymp	Jul
269	ICS091	3D7-CAMP	13.5606098	-0.363004466	3	Asymp	Jul
270	ICS093	3D7-CAMP	12.18142166	-0.495185424	4	Asymp	Jul
271	ICS098	3D7-CAMP	13.72400615	-0.182078694	5	Asymp	Jul
272	ICS099	3D7-CAMP	13.80160648	-0.128084461	5	Asymp	Jul
273	ICS104	3D7-CAMP	5.778297931	-3.041820176	4	Asymp	Jul
274	ICS106	3D7-CAMP	13.40198663	-0.143469939	4	Asymp	Jul
275	ICS111	3D7-CAMP	13.17888348	-0.824605625	4	Asymp	Jul
276	ICS113	3D7-CAMP	13.5442267	-0.44452677	5	Asymp	Jul
277	ICS114	3D7-CAMP	13.54327669	-0.324684399	4	Asymp	Jul
278	ICS118	3D7-CAMP	13.63304026	-0.386743353	5	Asymp	Jul
279	ICS124	3D7-CAMP	13.6105918	-0.424431019	2	Asymp	Jul
280	ICS137	3D7-CAMP	13.40196602	-0.45330078	6	Asymp	Jul
281	ICS142	3D7-CAMP	12.05138017	-0.476701148	3	Asymp	Jul
282	ICS143	3D7-CAMP	12.47089189	-0.34401188	4	Asymp	Jul
283	ICS145	3D7-CAMP	13.51016977	-0.237348868	4	Asymp	Jul
284	ICS150	3D7-CAMP	13.27765761	-0.733467718	4	Asymp	Jul
285	ICS158	3D7-CAMP	13.35732441	-0.383657044	4	Asymp	Jul
286	ICS163	3D7-CAMP	13.55132273	-0.306026489	5	Asymp	Jul
287	ICS167	3D7-CAMP	12.92406469	-0.754219908	5.5	Asymp	Jul
288	ICS168	3D7-CAMP	9.675471276	-1.541673309	5	Asymp	Jul
289	ICS170	3D7-CAMP	12.58198017	-0.922350616	3	Asymp	Jul
290	ICS179	3D7-CAMP	13.35720745	-0.104963619	6	Asymp	Jul
291	ICS181	3D7-CAMP	9.053856774	-0.988003465	2	Asymp	Jul
292	ICS188	3D7-CAMP	12.92039052	-1.349675632	3	Asymp	Jul
293	ICS212	3D7-CAMP	13.33916766	-0.130816955	5	Asymp	Jul
294	ICS217	3D7-CAMP	12.88164947	-0.59255221	1	Asymp	Jul
295	ICS224	3D7-CAMP	12.68027926	-0.718393488	3	Asymp	Jul
296	ICS228	3D7-CAMP	13.5372799	-0.16705398	4	Asymp	Jul
297	ICS235	3D7-CAMP	11.92047382	-2.27495122	3	Asymp	Jul
298	ICS245	3D7-CAMP	12.65974204	0.055595353	5.5	Asymp	Jul
299	ICS247	3D7-CAMP	10.26318317	-0.489965987	4	Asymp	Jul
300	ICS250	3D7-CAMP	13.22955141	-0.755702314	3	Asymp	Jul
301	ICS274	3D7-CAMP	13.59526782	-0.296950562	4	Asymp	Jul
302	ICS289	3D7-CAMP	11.10968102	-0.587194718	2.5	Asymp	Jul
303	ICS290	3D7-CAMP	13.18067228	-0.57720772	4	Asymp	Jul
304	ICS293	3D7-CAMP	13.28315407	-0.379803168	2	Asymp	Jul
305	ICS296	3D7-CAMP	13.24838451	-0.566237582	5	Asymp	Jul
306	ICS307	3D7-CAMP	9.926979461	-0.152022621	6.5	Asymp	Jul
307	ICS311	3D7-CAMP	12.19760285	-0.686442838	3	Asymp	Jul
308	ICS329	3D7-CAMP	9.350963869	-1.522625445	5	Asymp	Jul
309	ICS330	3D7-CAMP	13.50433084	-0.357629127	4	Asymp	Jul
310	ICS331	3D7-CAMP	13.29242963	-0.238129606	6	Asymp	Jul
311	ICS333	3D7-CAMP	13.71041135	-0.235499863	3	Asymp	Jul
312	ICS346	3D7-CAMP	13.59557228	-0.332788826	5	Asymp	Jul
313	ICS348	3D7-CAMP	13.19384029	-0.203570352	2.5	Asymp	Jul
314	ICS377	3D7-CAMP	13.47567221	-0.143589452	3	Asymp	Jul
315	ICS001	3D7-CAMP	11.61108245	-1.147585791	4	Symp	Jul
316	ICS005	3D7-CAMP	11.71634243	-0.306888338	4	Symp	Jul
317	ICS009	3D7-CAMP	10.00292597	-1.018641336	1	Symp	Jul
318	ICS015	3D7-CAMP	13.21547841	-0.185543452	3	Symp	Jul
319	ICS024	3D7-CAMP	11.81006543	-1.042542861	2	Symp	Jul
320	ICS026	3D7-CAMP	13.44986689	-0.278046768	4	Symp	Jul
321	ICS029	3D7-CAMP	6.887382272	-3.033389729	2	Symp	Jul
322	ICS032	3D7-CAMP	13.01942746	-0.393613688	4	Symp	Jul
323	ICS034	3D7-CAMP	13.30183205	-0.587025718	4	Symp	Jul
324	ICS035	3D7-CAMP	13.40623015	-0.132064627	4.5	Symp	Jul
325	ICS039	3D7-CAMP	12.86899297	-0.465473089	5	Symp	Jul
326	ICS040	3D7-CAMP	13.42249122	-0.319948457	4	Symp	Jul
327	ICS041	3D7-CAMP	13.25207212	-0.278410087	3	Symp	Jul
328	ICS048	3D7-CAMP	13.22187714	-0.693167484	5.5	Symp	Jul
329	ICS082	3D7-CAMP	10.2089246	-1.122033051	5	Symp	Jul
330	ICS088	3D7-CAMP	13.12292056	-0.400022026	5.5	Symp	Jul
331	ICS108	3D7-CAMP	13.39792082	-0.398721354	4	Symp	Jul
332	ICS125	3D7-CAMP	13.48210506	-0.300871624	5	Symp	Jul
333	ICS131	3D7-CAMP	9.38567864	-2.451614606	3.5	Symp	Jul
334	ICS133	3D7-CAMP	13.61135082	-0.188347144	5	Symp	Jul
335	ICS139	3D7-CAMP	13.49185888	-0.384300029	4.5	Symp	Jul
336	ICS147	3D7-CAMP	12.53956049	0.88124744	3	Symp	Jul
337	ICS153	3D7-CAMP	13.15780458	-0.481611054	5	Symp	Jul
338	ICS162	3D7-CAMP	13.36571112	-0.563466504	4	Symp	Jul
339	ICS165	3D7-CAMP	12.2695671	-0.726856201	6	Symp	Jul
340	ICS172	3D7-CAMP	13.48168142	-0.538522074	5	Symp	Jul
341	ICS173	3D7-CAMP	13.32382827	-0.33501628	4	Symp	Jul
342	ICS175	3D7-CAMP	13.10710756	0.136377147	6	Symp	Jul
343	ICS177	3D7-CAMP	12.60828798	-0.662582475	5	Symp	Jul
344	ICS189	3D7-CAMP	13.4011107	-0.428290678	4	Symp	Jul
345	ICS214	3D7-CAMP	9.980849544	-1.155142338	3	Symp	Jul
346	ICS216	3D7-CAMP	12.31671061	0.299369099	3	Symp	Jul
347	ICS225	3D7-CAMP	12.65735868	-0.6042905	2	Symp	Jul
348	ICS227	3D7-CAMP	13.53938068	-0.291913412	4	Symp	Jul
349	ICS233	3D7-CAMP	13.09120867	-0.87924873	4	Symp	Jul
350	ICS236	3D7-CAMP	12.73079875	-0.624969835	3	Symp	Jul
351	ICS239	3D7-CAMP	12.3447604	-0.662613723	3.5	Symp	Jul
352	ICS244	3D7-CAMP	12.90940925	-0.615392966	5	Symp	Jul
353	ICS246	3D7-CAMP	12.11258007	-0.353725016	5	Symp	Jul
354	ICS255	3D7-CAMP	13.53329867	-0.390412976	5.5	Symp	Jul
355	ICS258	3D7-CAMP	12.80635796	-0.690268656	4	Symp	Jul
356	ICS261	3D7-CAMP	13.50131647	-0.320533614	4	Symp	Jul
357	ICS262	3D7-CAMP	9.509283224	-0.337753467	1	Symp	Jul
358	ICS263	3D7-CAMP	12.67750104	0.297300344	3	Symp	Jul
359	ICS264	3D7-CAMP	13.61409183	-0.380179233	5	Symp	Jul
360	ICS267	3D7-CAMP	11.61819378	0.742312728	4.5	Symp	Jul
361	ICS270	3D7-CAMP	11.43829632	-1.039425121	3	Symp	Jul
362	ICS291	3D7-CAMP	8.116637511	-2.284445842	6	Symp	Jul
363	ICS297	3D7-CAMP	12.59243162	-0.203036169	6	Symp	Jul
364	ICS306	3D7-CAMP	13.23146146	-0.234706259	6.5	Symp	Jul
365	ICS313	3D7-CAMP	10.97202469	-0.730776297	4.5	Symp	Jul
366	ICS318	3D7-CAMP	12.9803977	0.10329605	3	Symp	Jul
367	ICS319	3D7-CAMP	13.40539168	-0.292032387	1	Symp	Jul
368	ICS320	3D7-CAMP	13.4612264	-0.374206177	3	Symp	Jul
369	ICS322	3D7-CAMP	13.36525966	0.207174164	4	Symp	Jul
370	ICS324	3D7-CAMP	13.5360088	-0.25323572	4	Symp	Jul
371	ICS326	3D7-CAMP	13.3239909	-0.392396093	2	Symp	Jul
372	ICS340	3D7-CAMP	13.68675776	-0.138580593	5	Symp	Jul
373	ICS341	3D7-CAMP	13.31175132	-0.282009414	2	Symp	Jul
374	ICS342	3D7-CAMP	13.52755114	-0.282501531	5	Symp	Jul
375	ICS356	3D7-CAMP	13.40822644	-0.350711736	3	Symp	Jul
376	ICS358	3D7-CAMP	13.00161808	-0.588086501	3	Symp	Jul
377	ICS364	3D7-CAMP	12.81940866	-0.208394758	4	Symp	Jul
378	ICS378	3D7-CAMP	13.62609955	-0.222401225	3	Symp	Jul
379	ICS002	FVO-HB3	12.76230786	0.010356644	5	Asymp	Jul
380	ICS004	FVO-HB3	12.61261454	0.049322543	3.5	Asymp	Jul
381	ICS007	FVO-HB3	10.76311272	0.300488442	3.5	Asymp	Jul
382	ICS013	FVO-HB3	11.14820506	0.051724721	2	Asymp	Jul
383	ICS016	FVO-HB3	10.63784123	0.138820078	3	Asymp	Jul
384	ICS018	FVO-HB3	13.68328524	0.236366317	6	Asymp	Jul
385	ICS027	FVO-HB3	13.37514833	0.359090867	5.5	Asymp	Jul
386	ICS031	FVO-HB3	13.38624778	0.542001757	4	Asymp	Jul
387	ICS036	FVO-HB3	13.24498667	0.384327866	4.5	Asymp	Jul
388	ICS046	FVO-HB3	13.21765525	0.480124554	5	Asymp	Jul
389	ICS058	FVO-HB3	13.46304251	0.243047375	6.5	Asymp	Jul
390	ICS074	FVO-HB3	13.0728338	1.16346461	3	Asymp	Jul
391	ICS077	FVO-HB3	12.23350514	-0.34925108	6	Asymp	Jul
392	ICS083	FVO-HB3	13.58266018	-0.112230192	5.5	Asymp	Jul
393	ICS085	FVO-HB3	13.5135565	0.01685452	4	Asymp	Jul
394	ICS086	FVO-HB3	12.71191338	0.348661907	3	Asymp	Jul
395	ICS091	FVO-HB3	13.80287505	-0.012530056	3	Asymp	Jul
396	ICS093	FVO-HB3	12.38784592	0.015175601	4	Asymp	Jul
397	ICS098	FVO-HB3	13.87186539	0.010621765	5	Asymp	Jul
398	ICS099	FVO-HB3	13.92200186	-0.044322256	5	Asymp	Jul
399	ICS104	FVO-HB3	3.909889966	2.005998741	4	Asymp	Jul
400	ICS106	FVO-HB3	13.49811162	-0.146808059	4	Asymp	Jul
401	ICS111	FVO-HB3	13.56997334	-0.07112811	4	Asymp	Jul
402	ICS113	FVO-HB3	13.70423556	-0.174770451	5	Asymp	Jul
403	ICS114	FVO-HB3	13.68299368	-0.1522806	4	Asymp	Jul
404	ICS118	FVO-HB3	13.82707366	-0.138612096	5	Asymp	Jul
405	ICS124	FVO-HB3	13.73681944	-0.098696137	2	Asymp	Jul
406	ICS137	FVO-HB3	13.63255069	0.023287186	6	Asymp	Jul
407	ICS142	FVO-HB3	12.40982644	0.223241285	3	Asymp	Jul
408	ICS143	FVO-HB3	12.64068141	0.062658999	4	Asymp	Jul
409	ICS145	FVO-HB3	13.70118779	0.08773869	4	Asymp	Jul
410	ICS150	FVO-HB3	13.50271366	-0.071617483	4	Asymp	Jul
411	ICS158	FVO-HB3	13.36608101	-0.246781361	4	Asymp	Jul
412	ICS163	FVO-HB3	13.63384835	-0.136540425	5	Asymp	Jul
413	ICS167	FVO-HB3	13.16262081	-0.115061515	5.5	Asymp	Jul
414	ICS168	FVO-HB3	9.598117951	-0.067936923	5	Asymp	Jul
415	ICS170	FVO-HB3	12.803877	-0.029909588	3	Asymp	Jul
416	ICS179	FVO-HB3	13.61857662	0.51916418	6	Asymp	Jul
417	ICS181	FVO-HB3	8.676393645	0.387171376	2	Asymp	Jul
418	ICS188	FVO-HB3	12.91375302	0.198441249	3	Asymp	Jul
419	ICS212	FVO-HB3	13.5007376	-0.022030107	5	Asymp	Jul
420	ICS217	FVO-HB3	13.12505007	0.052884422	1	Asymp	Jul
421	ICS224	FVO-HB3	13.03021288	0.022721434	3	Asymp	Jul
422	ICS228	FVO-HB3	13.67332301	-0.082274349	4	Asymp	Jul
423	ICS235	FVO-HB3	12.9072606	-0.008075508	3	Asymp	Jul
424	ICS245	FVO-HB3	12.45971909	0.111283915	5.5	Asymp	Jul
425	ICS247	FVO-HB3	10.3931204	-0.332513374	4	Asymp	Jul
426	ICS250	FVO-HB3	13.51607514	-0.173827247	3	Asymp	Jul
427	ICS274	FVO-HB3	13.72563419	-0.144206634	4	Asymp	Jul
428	ICS289	FVO-HB3	11.16162817	0.19343406	2.5	Asymp	Jul
429	ICS290	FVO-HB3	13.42737565	0.017728314	4	Asymp	Jul
430	ICS293	FVO-HB3	13.38877805	0.028767596	2	Asymp	Jul
431	ICS296	FVO-HB3	13.55880067	0.018934435	5	Asymp	Jul
432	ICS307	FVO-HB3	10.18454931	-0.233893776	6.5	Asymp	Jul
433	ICS311	FVO-HB3	12.72495645	0.316853337	3	Asymp	Jul
434	ICS329	FVO-HB3	8.502343066	-1.037273746	5	Asymp	Jul
435	ICS330	FVO-HB3	13.64062633	-0.029920582	4	Asymp	Jul
436	ICS331	FVO-HB3	13.42858888	0.016928339	6	Asymp	Jul
437	ICS333	FVO-HB3	13.78404876	-0.149175893	3	Asymp	Jul
438	ICS346	FVO-HB3	13.64792238	-0.12539148	5	Asymp	Jul
439	ICS348	FVO-HB3	13.07055919	-0.409748485	2.5	Asymp	Jul
440	ICS377	FVO-HB3	13.53777854	0.30443886	3	Asymp	Jul
441	ICS001	FVO-HB3	12.13291716	0.315571413	4	Symp	Jul
442	ICS005	FVO-HB3	11.98925255	0.125357148	4	Symp	Jul
443	ICS009	FVO-HB3	10.34626085	-0.237590638	1	Symp	Jul
444	ICS015	FVO-HB3	13.35741737	-0.260091723	3	Symp	Jul
445	ICS024	FVO-HB3	12.4986809	0.728348717	2	Symp	Jul
446	ICS026	FVO-HB3	13.59810523	0.223168844	4	Symp	Jul
447	ICS029	FVO-HB3	6.688278924	-0.173016271	2	Symp	Jul
448	ICS032	FVO-HB3	13.20754798	0.010618683	4	Symp	Jul
449	ICS034	FVO-HB3	13.62280178	0.143629129	4	Symp	Jul
450	ICS035	FVO-HB3	13.50392105	-0.203116933	4.5	Symp	Jul
451	ICS039	FVO-HB3	13.22343555	0.166569601	5	Symp	Jul
452	ICS040	FVO-HB3	13.71330332	0.295688365	4	Symp	Jul
453	ICS041	FVO-HB3	13.51205801	0.346504001	3	Symp	Jul
454	ICS048	FVO-HB3	13.63642373	0.19871407	5.5	Symp	Jul
455	ICS082	FVO-HB3	10.47137339	-0.147664883	5	Symp	Jul
456	ICS088	FVO-HB3	13.40831584	-0.008044897	5.5	Symp	Jul
457	ICS108	FVO-HB3	13.57411374	-0.315259111	4	Symp	Jul
458	ICS125	FVO-HB3	13.78255317	0.182382621	5	Symp	Jul
459	ICS131	FVO-HB3	10.37198131	-0.203956112	3.5	Symp	Jul
460	ICS133	FVO-HB3	13.62039254	-0.031331171	5	Symp	Jul
461	ICS139	FVO-HB3	13.61868922	-0.177663368	4.5	Symp	Jul
462	ICS147	FVO-HB3	12.60970877	1.482736968	3	Symp	Jul
463	ICS153	FVO-HB3	13.36793946	-0.032137028	5	Symp	Jul
464	ICS162	FVO-HB3	13.66683362	-0.036980162	4	Symp	Jul
465	ICS165	FVO-HB3	12.44235534	-0.125547803	6	Symp	Jul
466	ICS172	FVO-HB3	13.73657926	-0.057361879	5	Symp	Jul
467	ICS173	FVO-HB3	13.41199389	-0.06228785	4	Symp	Jul
468	ICS175	FVO-HB3	13.36692345	0.756477524	6	Symp	Jul
469	ICS177	FVO-HB3	12.93041493	0.079921269	5	Symp	Jul
470	ICS189	FVO-HB3	13.62646636	-0.119575873	4	Symp	Jul
471	ICS214	FVO-HB3	10.52940666	0.061613472	3	Symp	Jul
472	ICS216	FVO-HB3	12.01051618	-0.166958018	3	Symp	Jul
473	ICS225	FVO-HB3	13.20494577	0.567232372	2	Symp	Jul
474	ICS227	FVO-HB3	13.73487239	0.005462932	4	Symp	Jul
475	ICS233	FVO-HB3	13.59758667	0.240795201	4	Symp	Jul
476	ICS236	FVO-HB3	12.79460472	-0.166413228	3	Symp	Jul
477	ICS239	FVO-HB3	12.8728453	0.440112668	3.5	Symp	Jul
478	ICS244	FVO-HB3	13.33778775	0.024472677	5	Symp	Jul
479	ICS246	FVO-HB3	12.13250306	-0.080317674	5	Symp	Jul
480	ICS255	FVO-HB3	13.72951352	0.152385153	5.5	Symp	Jul
481	ICS258	FVO-HB3	13.08306313	0.224925756	4	Symp	Jul
482	ICS261	FVO-HB3	13.73896139	0.029268126	4	Symp	Jul
483	ICS262	FVO-HB3	9.628366734	1.952836246	1	Symp	Jul
484	ICS263	FVO-HB3	12.80728106	0.602690969	3	Symp	Jul
485	ICS264	FVO-HB3	13.71387489	-0.094469567	5	Symp	Jul
486	ICS267	FVO-HB3	11.71278162	2.039460648	4.5	Symp	Jul
487	ICS270	FVO-HB3	11.97200609	0.442807536	3	Symp	Jul
488	ICS291	FVO-HB3	8.261357807	0.243612908	6	Symp	Jul
489	ICS297	FVO-HB3	12.64449413	-0.095152898	6	Symp	Jul
490	ICS306	FVO-HB3	13.33421327	-0.096213568	6.5	Symp	Jul
491	ICS313	FVO-HB3	11.12979354	-0.126231362	4.5	Symp	Jul
492	ICS318	FVO-HB3	13.03445834	0.371084072	3	Symp	Jul
493	ICS319	FVO-HB3	13.53210441	-0.22626364	1	Symp	Jul
494	ICS320	FVO-HB3	13.54859887	-0.060137301	3	Symp	Jul
495	ICS322	FVO-HB3	13.46274808	0.492913846	4	Symp	Jul
496	ICS324	FVO-HB3	13.60175043	-0.128669683	4	Symp	Jul
497	ICS326	FVO-HB3	13.50695219	-0.127823062	2	Symp	Jul
498	ICS340	FVO-HB3	13.73844879	-0.112746369	5	Symp	Jul
499	ICS341	FVO-HB3	13.33351692	-0.098686964	2	Symp	Jul
500	ICS342	FVO-HB3	13.62898747	0.110207276	5	Symp	Jul
501	ICS356	FVO-HB3	13.42449028	-0.048155533	3	Symp	Jul
502	ICS358	FVO-HB3	13.16889235	-0.210825998	3	Symp	Jul
503	ICS364	FVO-HB3	12.74509468	-0.018019803	4	Symp	Jul
504	ICS378	FVO-HB3	13.71567878	-0.105631453	3	Symp	Jul
505	ICS002	FVO-CAMP	12.75980272	0.015366913	5	Asymp	Jul
506	ICS004	FVO-CAMP	12.60785374	0.058844154	3.5	Asymp	Jul
507	ICS007	FVO-CAMP	10.7301257	0.366462479	3.5	Asymp	Jul
508	ICS013	FVO-CAMP	11.23906674	-0.12999864	2	Asymp	Jul
509	ICS016	FVO-CAMP	10.90845936	-0.402416173	3	Asymp	Jul
510	ICS018	FVO-CAMP	13.72152019	0.159896401	6	Asymp	Jul
511	ICS027	FVO-CAMP	13.42984336	0.249700817	5.5	Asymp	Jul
512	ICS031	FVO-CAMP	13.41200009	0.490497129	4	Asymp	Jul
513	ICS036	FVO-CAMP	13.27802557	0.318250079	4.5	Asymp	Jul
514	ICS046	FVO-CAMP	13.27999017	0.355454725	5	Asymp	Jul
515	ICS058	FVO-CAMP	13.4850121	0.199108197	6.5	Asymp	Jul
516	ICS074	FVO-CAMP	13.17350908	0.962114062	3	Asymp	Jul
517	ICS077	FVO-CAMP	12.22668789	-0.335616589	6	Asymp	Jul
518	ICS083	FVO-CAMP	13.59963023	-0.14617029	5.5	Asymp	Jul
519	ICS085	FVO-CAMP	13.46802892	0.107909683	4	Asymp	Jul
520	ICS086	FVO-CAMP	12.73000492	0.312478819	3	Asymp	Jul
521	ICS091	FVO-CAMP	13.76936103	0.054497991	3	Asymp	Jul
522	ICS093	FVO-CAMP	12.41222404	-0.033580645	4	Asymp	Jul
523	ICS098	FVO-CAMP	13.84611089	0.062130773	5	Asymp	Jul
524	ICS099	FVO-CAMP	13.88274472	0.034192025	5	Asymp	Jul
525	ICS104	FVO-CAMP	6.106048677	-2.386318682	4	Asymp	Jul
526	ICS106	FVO-CAMP	13.4492146	-0.04901401	4	Asymp	Jul
527	ICS111	FVO-CAMP	13.56279779	-0.056777013	4	Asymp	Jul
528	ICS113	FVO-CAMP	13.69167021	-0.149639756	5	Asymp	Jul
529	ICS114	FVO-CAMP	13.65623614	-0.098765506	4	Asymp	Jul
530	ICS118	FVO-CAMP	13.79208978	-0.068644322	5	Asymp	Jul
531	ICS124	FVO-CAMP	13.75513934	-0.135335939	2	Asymp	Jul
532	ICS137	FVO-CAMP	13.63640535	0.01557787	6	Asymp	Jul
533	ICS142	FVO-CAMP	12.40558891	0.231716344	3	Asymp	Jul
534	ICS143	FVO-CAMP	12.65745437	0.029113074	4	Asymp	Jul
535	ICS145	FVO-CAMP	13.68695067	0.116212931	4	Asymp	Jul
536	ICS150	FVO-CAMP	13.55564819	-0.177486547	4	Asymp	Jul
537	ICS158	FVO-CAMP	13.39592163	-0.306462604	4	Asymp	Jul
538	ICS163	FVO-CAMP	13.63495705	-0.138757834	5	Asymp	Jul
539	ICS167	FVO-CAMP	13.20313235	-0.196084588	5.5	Asymp	Jul
540	ICS168	FVO-CAMP	10.00522871	-0.882158441	5	Asymp	Jul
541	ICS170	FVO-CAMP	12.91603884	-0.254233276	3	Asymp	Jul
542	ICS179	FVO-CAMP	13.64392398	0.468469452	6	Asymp	Jul
543	ICS181	FVO-CAMP	9.208918919	-0.677879173	2	Asymp	Jul
544	ICS188	FVO-CAMP	13.30410099	-0.58225469	3	Asymp	Jul
545	ICS212	FVO-CAMP	13.44714934	0.08514641	5	Asymp	Jul
546	ICS217	FVO-CAMP	13.16470893	-0.026433293	1	Asymp	Jul
547	ICS224	FVO-CAMP	13.0405248	0.002097594	3	Asymp	Jul
548	ICS228	FVO-CAMP	13.62649636	0.01137895	4	Asymp	Jul
549	ICS235	FVO-CAMP	12.98058614	-0.154726585	3	Asymp	Jul
550	ICS245	FVO-CAMP	12.57365271	-0.116583313	5.5	Asymp	Jul
551	ICS247	FVO-CAMP	10.36751494	-0.281302449	4	Asymp	Jul
552	ICS250	FVO-CAMP	13.51828204	-0.178241042	3	Asymp	Jul
553	ICS274	FVO-CAMP	13.69863699	-0.090212228	4	Asymp	Jul
554	ICS289	FVO-CAMP	11.33081179	-0.144933179	2.5	Asymp	Jul
555	ICS290	FVO-CAMP	13.45275797	-0.033036333	4	Asymp	Jul
556	ICS293	FVO-CAMP	13.43810875	-0.069893802	2	Asymp	Jul
557	ICS296	FVO-CAMP	13.5498856	0.036764584	5	Asymp	Jul
558	ICS307	FVO-CAMP	10.0352966	0.064611647	6.5	Asymp	Jul
559	ICS311	FVO-CAMP	12.71210369	0.342558851	3	Asymp	Jul
560	ICS329	FVO-CAMP	9.047991392	-2.128570399	5	Asymp	Jul
561	ICS330	FVO-CAMP	13.65440572	-0.057479364	4	Asymp	Jul
562	ICS331	FVO-CAMP	13.42427374	0.025558612	6	Asymp	Jul
563	ICS333	FVO-CAMP	13.76881105	-0.118700471	3	Asymp	Jul
564	ICS346	FVO-CAMP	13.67359667	-0.176740053	5	Asymp	Jul
565	ICS348	FVO-CAMP	13.0806552	-0.429940513	2.5	Asymp	Jul
566	ICS377	FVO-CAMP	13.61873246	0.142531031	3	Asymp	Jul
567	ICS001	FVO-CAMP	12.23778911	0.105827527	4	Symp	Jul
568	ICS005	FVO-CAMP	11.96085886	0.182144527	4	Symp	Jul
569	ICS009	FVO-CAMP	10.36985609	-0.284781113	1	Symp	Jul
570	ICS015	FVO-CAMP	13.26781083	-0.080878626	3	Symp	Jul
571	ICS024	FVO-CAMP	12.59709606	0.5315184	2	Symp	Jul
572	ICS026	FVO-CAMP	13.64928997	0.120799378	4	Symp	Jul
573	ICS029	FVO-CAMP	7.502923962	-1.802306348	2	Symp	Jul
574	ICS032	FVO-CAMP	13.21454581	-0.00337699	4	Symp	Jul
575	ICS034	FVO-CAMP	13.64498063	0.099271436	4	Symp	Jul
576	ICS035	FVO-CAMP	13.43731252	-0.069899875	4.5	Symp	Jul
577	ICS039	FVO-CAMP	13.20422493	0.20499084	5	Symp	Jul
578	ICS040	FVO-CAMP	13.72180647	0.278682056	4	Symp	Jul
579	ICS041	FVO-CAMP	13.53829358	0.294032851	3	Symp	Jul
580	ICS048	FVO-CAMP	13.65212082	0.167319884	5.5	Symp	Jul
581	ICS082	FVO-CAMP	10.58374104	-0.372400181	5	Symp	Jul
582	ICS088	FVO-CAMP	13.36361248	0.081361817	5.5	Symp	Jul
583	ICS108	FVO-CAMP	13.50688284	-0.18079732	4	Symp	Jul
584	ICS125	FVO-CAMP	13.75314268	0.241203606	5	Symp	Jul
585	ICS131	FVO-CAMP	10.4407446	-0.34148269	3.5	Symp	Jul
586	ICS133	FVO-CAMP	13.65512568	-0.100797444	5	Symp	Jul
587	ICS139	FVO-CAMP	13.60693322	-0.154151356	4.5	Symp	Jul
588	ICS147	FVO-CAMP	12.72500702	1.252140484	3	Symp	Jul
589	ICS153	FVO-CAMP	13.37524052	-0.04673916	5	Symp	Jul
590	ICS162	FVO-CAMP	13.64789395	0.000899164	4	Symp	Jul
591	ICS165	FVO-CAMP	12.50628832	-0.253413762	6	Symp	Jul
592	ICS172	FVO-CAMP	13.72942039	-0.043044146	5	Symp	Jul
593	ICS173	FVO-CAMP	13.43609319	-0.110486452	4	Symp	Jul
594	ICS175	FVO-CAMP	13.3920406	0.706243222	6	Symp	Jul
595	ICS177	FVO-CAMP	12.95497739	0.030796347	5	Symp	Jul
596	ICS189	FVO-CAMP	13.59096723	-0.048577621	4	Symp	Jul
597	ICS214	FVO-CAMP	10.55931706	0.001792688	3	Symp	Jul
598	ICS216	FVO-CAMP	12.04703161	-0.239988887	3	Symp	Jul
599	ICS225	FVO-CAMP	13.22403294	0.529058026	2	Symp	Jul
600	ICS227	FVO-CAMP	13.71147062	0.052266464	4	Symp	Jul
601	ICS233	FVO-CAMP	13.62440865	0.187151235	4	Symp	Jul
602	ICS236	FVO-CAMP	12.87734089	-0.331885554	3	Symp	Jul
603	ICS239	FVO-CAMP	12.88448445	0.416834375	3.5	Symp	Jul
604	ICS244	FVO-CAMP	13.28356491	0.13291836	5	Symp	Jul
605	ICS246	FVO-CAMP	12.1908934	-0.197098353	5	Symp	Jul
606	ICS255	FVO-CAMP	13.76710562	0.077200937	5.5	Symp	Jul
607	ICS258	FVO-CAMP	13.17350914	0.044033721	4	Symp	Jul
608	ICS261	FVO-CAMP	13.70758936	0.092012172	4	Symp	Jul
609	ICS262	FVO-CAMP	10.14147241	0.9266249	1	Symp	Jul
610	ICS263	FVO-CAMP	12.81873871	0.579775675	3	Symp	Jul
611	ICS264	FVO-CAMP	13.73541078	-0.137541345	5	Symp	Jul
612	ICS267	FVO-CAMP	11.98977468	1.485474525	4.5	Symp	Jul
613	ICS270	FVO-CAMP	12.07570937	0.23540097	3	Symp	Jul
614	ICS291	FVO-CAMP	8.821012346	-0.875696171	6	Symp	Jul
615	ICS297	FVO-CAMP	12.64543369	-0.097032028	6	Symp	Jul
616	ICS306	FVO-CAMP	13.31746054	-0.062708098	6.5	Symp	Jul
617	ICS313	FVO-CAMP	11.20204535	-0.270734984	4.5	Symp	Jul
618	ICS318	FVO-CAMP	13.07437502	0.291250695	3	Symp	Jul
619	ICS319	FVO-CAMP	13.48519023	-0.132435275	1	Symp	Jul
620	ICS320	FVO-CAMP	13.58342986	-0.12979927	3	Symp	Jul
621	ICS322	FVO-CAMP	13.48543879	0.447532424	4	Symp	Jul
622	ICS324	FVO-CAMP	13.60002112	-0.125211063	4	Symp	Jul
623	ICS326	FVO-CAMP	13.4816148	-0.077148294	2	Symp	Jul
624	ICS340	FVO-CAMP	13.71906183	-0.073972454	5	Symp	Jul
625	ICS341	FVO-CAMP	13.36846473	-0.168582589	2	Symp	Jul
626	ICS342	FVO-CAMP	13.6764465	0.015289204	5	Symp	Jul
627	ICS356	FVO-CAMP	13.49199741	-0.183169798	3	Symp	Jul
628	ICS358	FVO-CAMP	13.17957034	-0.232181982	3	Symp	Jul
629	ICS364	FVO-CAMP	12.82984541	-0.187521269	4	Symp	Jul
630	ICS378	FVO-CAMP	13.70008161	-0.074437114	3	Symp	Jul
631	ICS002	HB3-CAMP	12.7546244	0.005010269	5	Asymp	Jul
632	ICS004	HB3-CAMP	12.58319247	0.00952161	3.5	Asymp	Jul
633	ICS007	HB3-CAMP	10.57988148	0.065974037	3.5	Asymp	Jul
634	ICS013	HB3-CAMP	11.21320438	-0.181723361	2	Asymp	Jul
635	ICS016	HB3-CAMP	10.83904932	-0.541236251	3	Asymp	Jul
636	ICS018	HB3-CAMP	13.60333704	-0.076469915	6	Asymp	Jul
637	ICS027	HB3-CAMP	13.25029792	-0.10939005	5.5	Asymp	Jul
638	ICS031	HB3-CAMP	13.14099922	-0.051504628	4	Asymp	Jul
639	ICS036	HB3-CAMP	13.08586164	-0.066077787	4.5	Asymp	Jul
640	ICS046	HB3-CAMP	13.03992789	-0.124669829	5	Asymp	Jul
641	ICS058	HB3-CAMP	13.36348841	-0.043939178	6.5	Asymp	Jul
642	ICS074	HB3-CAMP	12.59177677	-0.201350548	3	Asymp	Jul
643	ICS077	HB3-CAMP	12.40131343	0.013634491	6	Asymp	Jul
644	ICS083	HB3-CAMP	13.65574533	-0.033940098	5.5	Asymp	Jul
645	ICS085	HB3-CAMP	13.45960166	0.091055163	4	Asymp	Jul
646	ICS086	HB3-CAMP	12.55567397	-0.036183088	3	Asymp	Jul
647	ICS091	HB3-CAMP	13.77562605	0.067028047	3	Asymp	Jul
648	ICS093	HB3-CAMP	12.40463624	-0.048756246	4	Asymp	Jul
649	ICS098	HB3-CAMP	13.8408	0.051509007	5	Asymp	Jul
650	ICS099	HB3-CAMP	13.90490585	0.078514281	5	Asymp	Jul
651	ICS104	HB3-CAMP	5.103049307	-4.392317423	4	Asymp	Jul
652	ICS106	HB3-CAMP	13.52261863	0.097794049	4	Asymp	Jul
653	ICS111	HB3-CAMP	13.59836184	0.014351097	4	Asymp	Jul
654	ICS113	HB3-CAMP	13.77905543	0.025130695	5	Asymp	Jul
655	ICS114	HB3-CAMP	13.73237644	0.053515093	4	Asymp	Jul
656	ICS118	HB3-CAMP	13.86139582	0.069967774	5	Asymp	Jul
657	ICS124	HB3-CAMP	13.80448741	-0.036639803	2	Asymp	Jul
658	ICS137	HB3-CAMP	13.62476175	-0.007709316	6	Asymp	Jul
659	ICS142	HB3-CAMP	12.29396827	0.008475059	3	Asymp	Jul
660	ICS143	HB3-CAMP	12.62612487	-0.033545925	4	Asymp	Jul
661	ICS145	HB3-CAMP	13.64308133	0.028474241	4	Asymp	Jul
662	ICS150	HB3-CAMP	13.59145693	-0.105869064	4	Asymp	Jul
663	ICS158	HB3-CAMP	13.51931231	-0.059681242	4	Asymp	Jul
664	ICS163	HB3-CAMP	13.70322727	-0.00221741	5	Asymp	Jul
665	ICS167	HB3-CAMP	13.2606631	-0.081023073	5.5	Asymp	Jul
666	ICS168	HB3-CAMP	10.03919717	-0.814221518	5	Asymp	Jul
667	ICS170	HB3-CAMP	12.93099364	-0.224323688	3	Asymp	Jul
668	ICS179	HB3-CAMP	13.38434189	-0.050694729	6	Asymp	Jul
669	ICS181	HB3-CAMP	9.015333231	-1.065050549	2	Asymp	Jul
670	ICS188	HB3-CAMP	13.20488037	-0.780695939	3	Asymp	Jul
671	ICS212	HB3-CAMP	13.4581644	0.107176517	5	Asymp	Jul
672	ICS217	HB3-CAMP	13.13826672	-0.079317715	1	Asymp	Jul
673	ICS224	HB3-CAMP	13.02916409	-0.02062384	3	Asymp	Jul
674	ICS228	HB3-CAMP	13.66763354	0.093653299	4	Asymp	Jul
675	ICS235	HB3-CAMP	12.98462389	-0.146651077	3	Asymp	Jul
676	ICS245	HB3-CAMP	12.51801075	-0.227867227	5.5	Asymp	Jul
677	ICS247	HB3-CAMP	10.53377163	0.051210925	4	Asymp	Jul
678	ICS250	HB3-CAMP	13.60519566	-0.004413796	3	Asymp	Jul
679	ICS274	HB3-CAMP	13.77074031	0.053994407	4	Asymp	Jul
680	ICS289	HB3-CAMP	11.23409476	-0.338367239	2.5	Asymp	Jul
681	ICS290	HB3-CAMP	13.44389381	-0.050764647	4	Asymp	Jul
682	ICS293	HB3-CAMP	13.42372496	-0.098661398	2	Asymp	Jul
683	ICS296	HB3-CAMP	13.54041838	0.01783015	5	Asymp	Jul
684	ICS307	HB3-CAMP	10.15224348	0.298505423	6.5	Asymp	Jul
685	ICS311	HB3-CAMP	12.55367703	0.025705514	3	Asymp	Jul
686	ICS329	HB3-CAMP	9.566628265	-1.091296653	5	Asymp	Jul
687	ICS330	HB3-CAMP	13.66936601	-0.027558782	4	Asymp	Jul
688	ICS331	HB3-CAMP	13.41580957	0.008630272	6	Asymp	Jul
689	ICS333	HB3-CAMP	13.84339899	0.030475422	3	Asymp	Jul
690	ICS346	HB3-CAMP	13.73629241	-0.051348573	5	Asymp	Jul
691	ICS348	HB3-CAMP	13.28552945	-0.020192028	2.5	Asymp	Jul
692	ICS377	HB3-CAMP	13.46651303	-0.161907828	3	Asymp	Jul
693	ICS001	HB3-CAMP	12.0800034	-0.209743886	4	Symp	Jul
694	ICS005	HB3-CAMP	11.89818029	0.056787379	4	Symp	Jul
695	ICS009	HB3-CAMP	10.48865141	-0.047190475	1	Symp	Jul
696	ICS015	HB3-CAMP	13.39785669	0.179213097	3	Symp	Jul
697	ICS024	HB3-CAMP	12.2329217	-0.196830317	2	Symp	Jul
698	ICS026	HB3-CAMP	13.53770554	-0.102369466	4	Symp	Jul
699	ICS029	HB3-CAMP	7.589432098	-1.629290077	2	Symp	Jul
700	ICS032	HB3-CAMP	13.20923647	-0.013995673	4	Symp	Jul
701	ICS034	HB3-CAMP	13.57316606	-0.044357693	4	Symp	Jul
702	ICS035	HB3-CAMP	13.53887099	0.133217058	4.5	Symp	Jul
703	ICS039	HB3-CAMP	13.12094013	0.03842124	5	Symp	Jul
704	ICS040	HB3-CAMP	13.57396229	-0.017006309	4	Symp	Jul
705	ICS041	HB3-CAMP	13.36504158	-0.05247115	3	Symp	Jul
706	ICS048	HB3-CAMP	13.55276379	-0.031394187	5.5	Symp	Jul
707	ICS082	HB3-CAMP	10.65757348	-0.224735298	5	Symp	Jul
708	ICS088	HB3-CAMP	13.36763493	0.089406714	5.5	Symp	Jul
709	ICS108	HB3-CAMP	13.6645124	0.134461791	4	Symp	Jul
710	ICS125	HB3-CAMP	13.66195137	0.058820984	5	Symp	Jul
711	ICS131	HB3-CAMP	10.54272265	-0.137526578	3.5	Symp	Jul
712	ICS133	HB3-CAMP	13.67079126	-0.069466273	5	Symp	Jul
713	ICS139	HB3-CAMP	13.6957649	0.023512012	4.5	Symp	Jul
714	ICS147	HB3-CAMP	11.98363853	-0.230596484	3	Symp	Jul
715	ICS153	HB3-CAMP	13.39130904	-0.014602131	5	Symp	Jul
716	ICS162	HB3-CAMP	13.66638404	0.037879327	4	Symp	Jul
717	ICS165	HB3-CAMP	12.56906222	-0.127865959	6	Symp	Jul
718	ICS172	HB3-CAMP	13.75810133	0.014317733	5	Symp	Jul
719	ICS173	HB3-CAMP	13.46723711	-0.048198603	4	Symp	Jul
720	ICS175	HB3-CAMP	13.01380184	-0.050234303	6	Symp	Jul
721	ICS177	HB3-CAMP	12.91501675	-0.049124921	5	Symp	Jul
722	ICS189	HB3-CAMP	13.65075517	0.070998252	4	Symp	Jul
723	ICS214	HB3-CAMP	10.52851032	-0.059820784	3	Symp	Jul
724	ICS216	HB3-CAMP	12.13051062	-0.073030869	3	Symp	Jul
725	ICS225	HB3-CAMP	12.94041676	-0.038174346	2	Symp	Jul
726	ICS227	HB3-CAMP	13.70873915	0.046803532	4	Symp	Jul
727	ICS233	HB3-CAMP	13.50401105	-0.053643966	4	Symp	Jul
728	ICS236	HB3-CAMP	12.9605475	-0.165472326	3	Symp	Jul
729	ICS239	HB3-CAMP	12.66442811	-0.023278292	3.5	Symp	Jul
730	ICS244	HB3-CAMP	13.27132857	0.108445683	5	Symp	Jul
731	ICS246	HB3-CAMP	12.23105224	-0.116780679	5	Symp	Jul
732	ICS255	HB3-CAMP	13.69091305	-0.075184216	5.5	Symp	Jul
733	ICS258	HB3-CAMP	13.06104627	-0.180892034	4	Symp	Jul
734	ICS261	HB3-CAMP	13.6929553	0.062744046	4	Symp	Jul
735	ICS262	HB3-CAMP	9.165054284	-1.026211347	1	Symp	Jul
736	ICS263	HB3-CAMP	12.51739322	-0.022915294	3	Symp	Jul
737	ICS264	HB3-CAMP	13.78264556	-0.043071778	5	Symp	Jul
738	ICS267	HB3-CAMP	10.97004436	-0.553986123	4.5	Symp	Jul
739	ICS270	HB3-CAMP	11.8543056	-0.207406566	3	Symp	Jul
740	ICS291	HB3-CAMP	8.699205892	-1.119309079	6	Symp	Jul
741	ICS297	HB3-CAMP	12.69301014	-0.00187913	6	Symp	Jul
742	ICS306	HB3-CAMP	13.36556732	0.03350547	6.5	Symp	Jul
743	ICS313	HB3-CAMP	11.26516103	-0.144503622	4.5	Symp	Jul
744	ICS318	HB3-CAMP	12.88883299	-0.079833376	3	Symp	Jul
745	ICS319	HB3-CAMP	13.59832205	0.093828365	1	Symp	Jul
746	ICS320	HB3-CAMP	13.61349851	-0.06966197	3	Symp	Jul
747	ICS322	HB3-CAMP	13.23898187	-0.045381422	4	Symp	Jul
748	ICS324	HB3-CAMP	13.66435597	0.003458619	4	Symp	Jul
749	ICS326	HB3-CAMP	13.54552633	0.050674768	2	Symp	Jul
750	ICS340	HB3-CAMP	13.77543502	0.038773915	5	Symp	Jul
751	ICS341	HB3-CAMP	13.41780822	-0.069895625	2	Symp	Jul
752	ICS342	HB3-CAMP	13.62134287	-0.094918072	5	Symp	Jul
753	ICS356	HB3-CAMP	13.51607518	-0.135014266	3	Symp	Jul
754	ICS358	HB3-CAMP	13.28498334	-0.021355984	3	Symp	Jul
755	ICS364	HB3-CAMP	12.83885531	-0.169501465	4	Symp	Jul
756	ICS378	HB3-CAMP	13.75289733	0.031194339	3	Symp	Jul
757	ICS002	3D7-FVO	12.54296153	-0.449049286	5	Asymp	Sep
758	ICS004	3D7-FVO	12.43673846	-0.40107472	3.5	Asymp	Sep
759	ICS007	3D7-FVO	10.96963755	0.112561219	3.5	Asymp	Sep
760	ICS013	3D7-FVO	10.98955295	-0.369028951	2	Asymp	Sep
761	ICS016	3D7-FVO	9.971183993	-1.472134557	3	Asymp	Sep
762	ICS018	3D7-FVO	13.55964364	-0.483649515	6	Asymp	Sep
763	ICS027	3D7-FVO	13.18991323	-0.72956106	5.5	Asymp	Sep
764	ICS031	3D7-FVO	12.80465367	-1.705189977	4	Asymp	Sep
765	ICS036	3D7-FVO	13.02692151	-0.82045819	4.5	Asymp	Sep
766	ICS046	3D7-FVO	13.06320432	-0.789026408	5	Asymp	Sep
767	ICS058	3D7-FVO	13.11253267	-0.94406705	6.5	Asymp	Sep
768	ICS074	3D7-FVO	12.68598739	-1.93715743	3	Asymp	Sep
769	ICS077	3D7-FVO	12.12357968	0.129400152	6	Asymp	Sep
770	ICS083	3D7-FVO	13.37147497	-0.310140242	5.5	Asymp	Sep
771	ICS085	3D7-FVO	13.4386158	-0.166735912	4	Asymp	Sep
772	ICS086	3D7-FVO	12.21990682	-1.332675033	3	Asymp	Sep
773	ICS091	3D7-FVO	13.58785879	-0.417502456	3	Asymp	Sep
774	ICS093	3D7-FVO	12.16463133	-0.461604778	4	Asymp	Sep
775	ICS098	3D7-FVO	13.75507154	-0.244209466	5	Asymp	Sep
776	ICS099	3D7-FVO	13.81870249	-0.162276485	5	Asymp	Sep
777	ICS104	3D7-FVO	4.585138589	-0.655501494	4	Asymp	Sep
778	ICS106	3D7-FVO	13.37747963	-0.094455929	4	Asymp	Sep
779	ICS111	3D7-FVO	13.15049498	-0.767828612	4	Asymp	Sep
780	ICS113	3D7-FVO	13.46940682	-0.294887014	5	Asymp	Sep
781	ICS114	3D7-FVO	13.49389394	-0.225918893	4	Asymp	Sep
782	ICS118	3D7-FVO	13.5987181	-0.318099031	5	Asymp	Sep
783	ICS124	3D7-FVO	13.54292383	-0.289095079	2	Asymp	Sep
784	ICS137	3D7-FVO	13.40975496	-0.46887865	6	Asymp	Sep
785	ICS142	3D7-FVO	12.16723834	-0.708417492	3	Asymp	Sep
786	ICS143	3D7-FVO	12.48544843	-0.373124953	4	Asymp	Sep
787	ICS145	3D7-FVO	13.56827624	-0.353561799	4	Asymp	Sep
788	ICS150	3D7-FVO	13.18891433	-0.555981171	4	Asymp	Sep
789	ICS158	3D7-FVO	13.20409311	-0.07719444	4	Asymp	Sep
790	ICS163	3D7-FVO	13.48194381	-0.167268655	5	Asymp	Sep
791	ICS167	3D7-FVO	12.82602239	-0.558135319	5.5	Asymp	Sep
792	ICS168	3D7-FVO	9.234392056	-0.659514868	5	Asymp	Sep
793	ICS170	3D7-FVO	12.45486353	-0.668117341	3	Asymp	Sep
794	ICS179	3D7-FVO	13.59144217	-0.57343307	6	Asymp	Sep
795	ICS181	3D7-FVO	8.714917187	-0.310124291	2	Asymp	Sep
796	ICS188	3D7-FVO	12.62926318	-0.767420942	3	Asymp	Sep
797	ICS212	3D7-FVO	13.38174086	-0.215963365	5	Asymp	Sep
798	ICS217	3D7-FVO	12.86843282	-0.566118917	1	Asymp	Sep
799	ICS224	3D7-FVO	12.68132806	-0.720491082	3	Asymp	Sep
800	ICS228	3D7-FVO	13.54296937	-0.178432929	4	Asymp	Sep
801	ICS235	3D7-FVO	11.84311053	-2.120224636	3	Asymp	Sep
802	ICS245	3D7-FVO	12.60145038	0.172178665	5.5	Asymp	Sep
803	ICS247	3D7-FVO	10.12253195	-0.208663538	4	Asymp	Sep
804	ICS250	3D7-FVO	13.14043088	-0.577461272	3	Asymp	Sep
805	ICS274	3D7-FVO	13.55016171	-0.206738335	4	Asymp	Sep
806	ICS289	3D7-FVO	11.03721443	-0.442261539	2.5	Asymp	Sep
807	ICS290	3D7-FVO	13.16415411	-0.544171387	4	Asymp	Sep
808	ICS293	3D7-FVO	13.24820717	-0.309909366	2	Asymp	Sep
809	ICS296	3D7-FVO	13.26676681	-0.603002166	5	Asymp	Sep
810	ICS307	3D7-FVO	9.959285285	-0.216634268	6.5	Asymp	Sep
811	ICS311	3D7-FVO	12.36888227	-1.029001689	3	Asymp	Sep
812	ICS329	3D7-FVO	8.28667867	0.605944954	5	Asymp	Sep
813	ICS330	3D7-FVO	13.47559116	-0.300149763	4	Asymp	Sep
814	ICS331	3D7-FVO	13.30520894	-0.263688218	6	Asymp	Sep
815	ICS333	3D7-FVO	13.65106112	-0.116799392	3	Asymp	Sep
816	ICS346	3D7-FVO	13.50720226	-0.156048772	5	Asymp	Sep
817	ICS348	3D7-FVO	12.97887003	0.226370161	2.5	Asymp	Sep
818	ICS377	3D7-FVO	13.54693773	-0.286120484	3	Asymp	Sep
819	ICS001	3D7-FVO	11.66399621	-1.253413318	4	Symp	Sep
820	ICS005	3D7-FVO	11.80741469	-0.489032865	4	Symp	Sep
821	ICS009	3D7-FVO	9.860535418	-0.733860222	1	Symp	Sep
822	ICS015	3D7-FVO	13.1750391	-0.104664826	3	Symp	Sep
823	ICS024	3D7-FVO	12.07582463	-1.574061261	2	Symp	Sep
824	ICS026	3D7-FVO	13.51026658	-0.398846147	4	Symp	Sep
825	ICS029	3D7-FVO	5.986229098	-1.231083382	2	Symp	Sep
826	ICS032	3D7-FVO	13.01773897	-0.390236698	4	Symp	Sep
827	ICS034	3D7-FVO	13.35146777	-0.686297153	4	Symp	Sep
828	ICS035	3D7-FVO	13.37128021	-0.062164752	4.5	Symp	Sep
829	ICS039	3D7-FVO	12.97148839	-0.670463929	5	Symp	Sep
830	ICS040	3D7-FVO	13.56183225	-0.598630513	4	Symp	Sep
831	ICS041	3D7-FVO	13.39908854	-0.572442938	3	Symp	Sep
832	ICS048	3D7-FVO	13.30553708	-0.860487368	5.5	Symp	Sep
833	ICS082	3D7-FVO	10.02272451	-0.749632871	5	Symp	Sep
834	ICS088	3D7-FVO	13.16360147	-0.481383843	5.5	Symp	Sep
835	ICS108	3D7-FVO	13.30752216	-0.217924034	4	Symp	Sep
836	ICS125	3D7-FVO	13.60270687	-0.54207523	5	Symp	Sep
837	ICS131	3D7-FVO	9.214937295	-2.110131917	3.5	Symp	Sep
838	ICS133	3D7-FVO	13.5609521	-0.087549701	5	Symp	Sep
839	ICS139	3D7-FVO	13.4147832	-0.230148673	4.5	Symp	Sep
840	ICS147	3D7-FVO	13.16563074	-0.370893044	3	Symp	Sep
841	ICS153	3D7-FVO	13.134435	-0.434871894	5	Symp	Sep
842	ICS162	3D7-FVO	13.3661607	-0.564365669	4	Symp	Sep
843	ICS165	3D7-FVO	12.14286022	-0.473442439	6	Symp	Sep
844	ICS172	3D7-FVO	13.46015935	-0.495477928	5	Symp	Sep
845	ICS173	3D7-FVO	13.26858505	-0.224529827	4	Symp	Sep
846	ICS175	3D7-FVO	13.46022917	-0.569866074	6	Symp	Sep
847	ICS177	3D7-FVO	12.62368615	-0.693378822	5	Symp	Sep
848	ICS189	3D7-FVO	13.37682189	-0.379713056	4	Symp	Sep
849	ICS214	3D7-FVO	9.981745888	-1.156935025	3	Symp	Sep
850	ICS216	3D7-FVO	12.19671616	0.539357986	3	Symp	Sep
851	ICS225	3D7-FVO	12.92188769	-1.133348526	2	Symp	Sep
852	ICS227	3D7-FVO	13.56551391	-0.344179876	4	Symp	Sep
853	ICS233	3D7-FVO	13.18478429	-1.066399965	4	Symp	Sep
854	ICS236	3D7-FVO	12.56485597	-0.293084281	3	Symp	Sep
855	ICS239	3D7-FVO	12.55317759	-1.079448098	3.5	Symp	Sep
856	ICS244	3D7-FVO	12.97586843	-0.748311325	5	Symp	Sep
857	ICS246	3D7-FVO	12.01403089	-0.156626663	5	Symp	Sep
858	ICS255	3D7-FVO	13.57189914	-0.467613913	5.5	Symp	Sep
859	ICS258	3D7-FVO	12.82837482	-0.734302377	4	Symp	Sep
860	ICS261	3D7-FVO	13.54732256	-0.412545786	4	Symp	Sep
861	ICS262	3D7-FVO	9.972595674	-1.264378366	1	Symp	Sep
862	ICS263	3D7-FVO	12.96738888	-0.282475331	3	Symp	Sep
863	ICS264	3D7-FVO	13.54532116	-0.242637887	5	Symp	Sep
864	ICS267	3D7-FVO	12.36093105	-0.743161797	4.5	Symp	Sep
865	ICS270	3D7-FVO	11.55599681	-1.274826091	3	Symp	Sep
866	ICS291	3D7-FVO	7.678789425	-1.408749671	6	Symp	Sep
867	ICS297	3D7-FVO	12.54391561	-0.106004141	6	Symp	Sep
868	ICS306	3D7-FVO	13.20010741	-0.171998161	6.5	Symp	Sep
869	ICS313	3D7-FVO	10.8366572	-0.460041313	4.5	Symp	Sep
870	ICS318	3D7-FVO	13.12602305	-0.187954645	3	Symp	Sep
871	ICS319	3D7-FVO	13.33917404	-0.159597112	1	Symp	Sep
872	ICS320	3D7-FVO	13.39632677	-0.244406907	3	Symp	Sep
873	ICS322	3D7-FVO	13.58902587	-0.240358259	4	Symp	Sep
874	ICS324	3D7-FVO	13.47340326	-0.128024656	4	Symp	Sep
875	ICS326	3D7-FVO	13.28541676	-0.315247799	2	Symp	Sep
876	ICS340	3D7-FVO	13.64977153	-0.064608139	5	Symp	Sep
877	ICS341	3D7-FVO	13.22746003	-0.113426825	2	Symp	Sep
878	ICS342	3D7-FVO	13.53519574	-0.297790734	5	Symp	Sep
879	ICS356	3D7-FVO	13.31664154	-0.167541937	3	Symp	Sep
880	ICS358	3D7-FVO	12.88552709	-0.355904518	3	Symp	Sep
881	ICS364	3D7-FVO	12.72564803	-0.020873489	4	Symp	Sep
882	ICS378	3D7-FVO	13.588881	-0.147964111	3	Symp	Sep
883	ICS002	3D7-HB3	12.53778321	-0.438692643	5	Asymp	Sep
884	ICS004	3D7-HB3	12.41207718	-0.351752176	3.5	Asymp	Sep
885	ICS007	3D7-HB3	10.81939333	0.413049661	3.5	Asymp	Sep
886	ICS013	3D7-HB3	10.96369059	-0.31730423	2	Asymp	Sep
887	ICS016	3D7-HB3	9.901773954	-1.333314479	3	Asymp	Sep
888	ICS018	3D7-HB3	13.44146048	-0.247283199	6	Asymp	Sep
889	ICS027	3D7-HB3	13.0103678	-0.370470193	5.5	Asymp	Sep
890	ICS031	3D7-HB3	12.53365279	-1.16318822	4	Asymp	Sep
891	ICS036	3D7-HB3	12.83475758	-0.436130324	4.5	Asymp	Sep
892	ICS046	3D7-HB3	12.82314205	-0.308901854	5	Asymp	Sep
893	ICS058	3D7-HB3	12.99100899	-0.701019675	6.5	Asymp	Sep
894	ICS074	3D7-HB3	12.10425509	-0.77369282	3	Asymp	Sep
895	ICS077	3D7-HB3	12.29820522	-0.219850928	6	Asymp	Sep
896	ICS083	3D7-HB3	13.42759006	-0.422370434	5.5	Asymp	Sep
897	ICS085	3D7-HB3	13.43018854	-0.149881392	4	Asymp	Sep
898	ICS086	3D7-HB3	12.04557586	-0.984013126	3	Asymp	Sep
899	ICS091	3D7-HB3	13.59412382	-0.430032513	3	Asymp	Sep
900	ICS093	3D7-HB3	12.15704353	-0.446429178	4	Asymp	Sep
901	ICS098	3D7-HB3	13.74976066	-0.233587701	5	Asymp	Sep
902	ICS099	3D7-HB3	13.84086362	-0.206598741	5	Asymp	Sep
903	ICS104	3D7-HB3	3.582139219	1.350497247	4	Asymp	Sep
904	ICS106	3D7-HB3	13.45088366	-0.241263988	4	Asymp	Sep
905	ICS111	3D7-HB3	13.18605903	-0.838956722	4	Asymp	Sep
906	ICS113	3D7-HB3	13.55679205	-0.469657465	5	Asymp	Sep
907	ICS114	3D7-HB3	13.57003424	-0.378199492	4	Asymp	Sep
908	ICS118	3D7-HB3	13.66802415	-0.456711126	5	Asymp	Sep
909	ICS124	3D7-HB3	13.5922719	-0.387791216	2	Asymp	Sep
910	ICS137	3D7-HB3	13.39811136	-0.445591464	6	Asymp	Sep
911	ICS142	3D7-HB3	12.0556177	-0.485176207	3	Asymp	Sep
912	ICS143	3D7-HB3	12.45411893	-0.310465954	4	Asymp	Sep
913	ICS145	3D7-HB3	13.5244069	-0.265823109	4	Asymp	Sep
914	ICS150	3D7-HB3	13.22472307	-0.627598654	4	Asymp	Sep
915	ICS158	3D7-HB3	13.32748379	-0.323975801	4	Asymp	Sep
916	ICS163	3D7-HB3	13.55021402	-0.303809079	5	Asymp	Sep
917	ICS167	3D7-HB3	12.88355315	-0.673196834	5.5	Asymp	Sep
918	ICS168	3D7-HB3	9.268360517	-0.727451791	5	Asymp	Sep
919	ICS170	3D7-HB3	12.46981833	-0.698026929	3	Asymp	Sep
920	ICS179	3D7-HB3	13.33186008	-0.05426889	6	Asymp	Sep
921	ICS181	3D7-HB3	8.521331499	0.077047085	2	Asymp	Sep
922	ICS188	3D7-HB3	12.53004255	-0.568979693	3	Asymp	Sep
923	ICS212	3D7-HB3	13.39275592	-0.237993472	5	Asymp	Sep
924	ICS217	3D7-HB3	12.84199061	-0.513234495	1	Asymp	Sep
925	ICS224	3D7-HB3	12.66996734	-0.697769648	3	Asymp	Sep
926	ICS228	3D7-HB3	13.58410655	-0.260707279	4	Asymp	Sep
927	ICS235	3D7-HB3	11.84714828	-2.128300143	3	Asymp	Sep
928	ICS245	3D7-HB3	12.54580843	0.28346258	5.5	Asymp	Sep
929	ICS247	3D7-HB3	10.28878863	-0.541176912	4	Asymp	Sep
930	ICS250	3D7-HB3	13.22734451	-0.751288518	3	Asymp	Sep
931	ICS274	3D7-HB3	13.62226502	-0.350944969	4	Asymp	Sep
932	ICS289	3D7-HB3	10.9404974	-0.248827479	2.5	Asymp	Sep
933	ICS290	3D7-HB3	13.15528995	-0.526443073	4	Asymp	Sep
934	ICS293	3D7-HB3	13.23382337	-0.28114177	2	Asymp	Sep
935	ICS296	3D7-HB3	13.25729959	-0.584067731	5	Asymp	Sep
936	ICS307	3D7-HB3	10.07623217	-0.450528044	6.5	Asymp	Sep
937	ICS311	3D7-HB3	12.21045561	-0.712148352	3	Asymp	Sep
938	ICS329	3D7-HB3	8.805315543	-0.431328792	5	Asymp	Sep
939	ICS330	3D7-HB3	13.49055145	-0.330070345	4	Asymp	Sep
940	ICS331	3D7-HB3	13.29674477	-0.246759879	6	Asymp	Sep
941	ICS333	3D7-HB3	13.72564906	-0.265975285	3	Asymp	Sep
942	ICS346	3D7-HB3	13.569898	-0.281440253	5	Asymp	Sep
943	ICS348	3D7-HB3	13.18374427	-0.183378324	2.5	Asymp	Sep
944	ICS377	3D7-HB3	13.3947183	0.018318376	3	Asymp	Sep
945	ICS001	3D7-HB3	11.5062105	-0.937841905	4	Symp	Sep
946	ICS005	3D7-HB3	11.74473612	-0.363675717	4	Symp	Sep
947	ICS009	3D7-HB3	9.979330737	-0.971450861	1	Symp	Sep
948	ICS015	3D7-HB3	13.30508496	-0.364756549	3	Symp	Sep
949	ICS024	3D7-HB3	11.71165027	-0.845712544	2	Symp	Sep
950	ICS026	3D7-HB3	13.39868216	-0.175677302	4	Symp	Sep
951	ICS029	3D7-HB3	6.072737233	-1.404099653	2	Symp	Sep
952	ICS032	3D7-HB3	13.01242963	-0.379618015	4	Symp	Sep
953	ICS034	3D7-HB3	13.2796532	-0.542668024	4	Symp	Sep
954	ICS035	3D7-HB3	13.47283868	-0.265281685	4.5	Symp	Sep
955	ICS039	3D7-HB3	12.88820359	-0.503894329	5	Symp	Sep
956	ICS040	3D7-HB3	13.41398806	-0.302942148	4	Symp	Sep
957	ICS041	3D7-HB3	13.22583654	-0.225938938	3	Symp	Sep
958	ICS048	3D7-HB3	13.20618005	-0.661773298	5.5	Symp	Sep
959	ICS082	3D7-HB3	10.09655695	-0.897297753	5	Symp	Sep
960	ICS088	3D7-HB3	13.16762392	-0.489428739	5.5	Symp	Sep
961	ICS108	3D7-HB3	13.46515172	-0.533183145	4	Symp	Sep
962	ICS125	3D7-HB3	13.51151556	-0.359692609	5	Symp	Sep
963	ICS131	3D7-HB3	9.316915351	-2.314088029	3.5	Symp	Sep
964	ICS133	3D7-HB3	13.57661769	-0.118880872	5	Symp	Sep
965	ICS139	3D7-HB3	13.50361489	-0.407812041	4.5	Symp	Sep
966	ICS147	3D7-HB3	12.42426225	1.111843925	3	Symp	Sep
967	ICS153	3D7-HB3	13.15050351	-0.467008922	5	Symp	Sep
968	ICS162	3D7-HB3	13.38465078	-0.601345831	4	Symp	Sep
969	ICS165	3D7-HB3	12.20563412	-0.598990242	6	Symp	Sep
970	ICS172	3D7-HB3	13.48884029	-0.552839808	5	Symp	Sep
971	ICS173	3D7-HB3	13.29972897	-0.286817677	4	Symp	Sep
972	ICS175	3D7-HB3	13.08199041	0.18661145	6	Symp	Sep
973	ICS177	3D7-HB3	12.58372552	-0.613457554	5	Symp	Sep
974	ICS189	3D7-HB3	13.43660983	-0.49928893	4	Symp	Sep
975	ICS214	3D7-HB3	9.950939152	-1.095321553	3	Symp	Sep
976	ICS216	3D7-HB3	12.28019517	0.372399968	3	Symp	Sep
977	ICS225	3D7-HB3	12.63827151	-0.566116154	2	Symp	Sep
978	ICS227	3D7-HB3	13.56278245	-0.338716944	4	Symp	Sep
979	ICS233	3D7-HB3	13.06438669	-0.825604764	4	Symp	Sep
980	ICS236	3D7-HB3	12.64806258	-0.459497509	3	Symp	Sep
981	ICS239	3D7-HB3	12.33312125	-0.639335431	3.5	Symp	Sep
982	ICS244	3D7-HB3	12.96363209	-0.723838648	5	Symp	Sep
983	ICS246	3D7-HB3	12.05418973	-0.236944337	5	Symp	Sep
984	ICS255	3D7-HB3	13.49570656	-0.315228761	5.5	Symp	Sep
985	ICS258	3D7-HB3	12.71591194	-0.509376621	4	Symp	Sep
986	ICS261	3D7-HB3	13.53268849	-0.38327766	4	Symp	Sep
987	ICS262	3D7-HB3	8.996177551	0.68845788	1	Symp	Sep
988	ICS263	3D7-HB3	12.6660434	0.320215638	3	Symp	Sep
989	ICS264	3D7-HB3	13.59255594	-0.337107454	5	Symp	Sep
990	ICS267	3D7-HB3	11.34120072	1.296298851	4.5	Symp	Sep
991	ICS270	3D7-HB3	11.33459304	-0.832018555	3	Symp	Sep
992	ICS291	3D7-HB3	7.556982971	-1.165136763	6	Symp	Sep
993	ICS297	3D7-HB3	12.59149206	-0.201157039	6	Symp	Sep
994	ICS306	3D7-HB3	13.24821419	-0.268211729	6.5	Symp	Sep
995	ICS313	3D7-HB3	10.89977288	-0.586272676	4.5	Symp	Sep
996	ICS318	3D7-HB3	12.94048101	0.183129427	3	Symp	Sep
997	ICS319	3D7-HB3	13.45230586	-0.385860751	1	Symp	Sep
998	ICS320	3D7-HB3	13.42639542	-0.304544207	3	Symp	Sep
999	ICS322	3D7-HB3	13.34256895	0.252555587	4	Symp	Sep
1000	ICS324	3D7-HB3	13.53773811	-0.256694339	4	Symp	Sep
1001	ICS326	3D7-HB3	13.34932829	-0.443070861	2	Symp	Sep
1002	ICS340	3D7-HB3	13.70614472	-0.177354508	5	Symp	Sep
1003	ICS341	3D7-HB3	13.27680351	-0.212113789	2	Symp	Sep
1004	ICS342	3D7-HB3	13.4800921	-0.187583458	5	Symp	Sep
1005	ICS356	3D7-HB3	13.34071931	-0.21569747	3	Symp	Sep
1006	ICS358	3D7-HB3	12.99094009	-0.566730517	3	Symp	Sep
1007	ICS364	3D7-HB3	12.73465793	-0.038893293	4	Symp	Sep
1008	ICS378	3D7-HB3	13.64169672	-0.253595564	3	Symp	Sep
1009	ICS002	3D7-CAMP	12.53527808	-0.433682374	5	Asymp	Sep
1010	ICS004	3D7-CAMP	12.40731638	-0.342230566	3.5	Asymp	Sep
1011	ICS007	3D7-CAMP	10.78640631	0.479023698	3.5	Asymp	Sep
1012	ICS013	3D7-CAMP	11.05455227	-0.499027591	2	Asymp	Sep
1013	ICS016	3D7-CAMP	10.17239208	-1.87455073	3	Asymp	Sep
1014	ICS018	3D7-CAMP	13.47969544	-0.323753114	6	Asymp	Sep
1015	ICS027	3D7-CAMP	13.06506283	-0.479860243	5.5	Asymp	Sep
1016	ICS031	3D7-CAMP	12.55940511	-1.214692849	4	Asymp	Sep
1017	ICS036	3D7-CAMP	12.86779647	-0.502208112	4.5	Asymp	Sep
1018	ICS046	3D7-CAMP	12.88547696	-0.433571683	5	Asymp	Sep
1019	ICS058	3D7-CAMP	13.01297857	-0.744958853	6.5	Asymp	Sep
1020	ICS074	3D7-CAMP	12.20493036	-0.975043368	3	Asymp	Sep
1021	ICS077	3D7-CAMP	12.29138797	-0.206216437	6	Asymp	Sep
1022	ICS083	3D7-CAMP	13.44456011	-0.456310532	5.5	Asymp	Sep
1023	ICS085	3D7-CAMP	13.38466096	-0.058826228	4	Asymp	Sep
1024	ICS086	3D7-CAMP	12.06366741	-1.020196214	3	Asymp	Sep
1025	ICS091	3D7-CAMP	13.5606098	-0.363004466	3	Asymp	Sep
1026	ICS093	3D7-CAMP	12.18142166	-0.495185424	4	Asymp	Sep
1027	ICS098	3D7-CAMP	13.72400615	-0.182078694	5	Asymp	Sep
1028	ICS099	3D7-CAMP	13.80160648	-0.128084461	5	Asymp	Sep
1029	ICS104	3D7-CAMP	5.778297931	-3.041820176	4	Asymp	Sep
1030	ICS106	3D7-CAMP	13.40198663	-0.143469939	4	Asymp	Sep
1031	ICS111	3D7-CAMP	13.17888348	-0.824605625	4	Asymp	Sep
1032	ICS113	3D7-CAMP	13.5442267	-0.44452677	5	Asymp	Sep
1033	ICS114	3D7-CAMP	13.54327669	-0.324684399	4	Asymp	Sep
1034	ICS118	3D7-CAMP	13.63304026	-0.386743353	5	Asymp	Sep
1035	ICS124	3D7-CAMP	13.6105918	-0.424431019	2	Asymp	Sep
1036	ICS137	3D7-CAMP	13.40196602	-0.45330078	6	Asymp	Sep
1037	ICS142	3D7-CAMP	12.05138017	-0.476701148	3	Asymp	Sep
1038	ICS143	3D7-CAMP	12.47089189	-0.34401188	4	Asymp	Sep
1039	ICS145	3D7-CAMP	13.51016977	-0.237348868	4	Asymp	Sep
1040	ICS150	3D7-CAMP	13.27765761	-0.733467718	4	Asymp	Sep
1041	ICS158	3D7-CAMP	13.35732441	-0.383657044	4	Asymp	Sep
1042	ICS163	3D7-CAMP	13.55132273	-0.306026489	5	Asymp	Sep
1043	ICS167	3D7-CAMP	12.92406469	-0.754219908	5.5	Asymp	Sep
1044	ICS168	3D7-CAMP	9.675471276	-1.541673309	5	Asymp	Sep
1045	ICS170	3D7-CAMP	12.58198017	-0.922350616	3	Asymp	Sep
1046	ICS179	3D7-CAMP	13.35720745	-0.104963619	6	Asymp	Sep
1047	ICS181	3D7-CAMP	9.053856774	-0.988003465	2	Asymp	Sep
1048	ICS188	3D7-CAMP	12.92039052	-1.349675632	3	Asymp	Sep
1049	ICS212	3D7-CAMP	13.33916766	-0.130816955	5	Asymp	Sep
1050	ICS217	3D7-CAMP	12.88164947	-0.59255221	1	Asymp	Sep
1051	ICS224	3D7-CAMP	12.68027926	-0.718393488	3	Asymp	Sep
1052	ICS228	3D7-CAMP	13.5372799	-0.16705398	4	Asymp	Sep
1053	ICS235	3D7-CAMP	11.92047382	-2.27495122	3	Asymp	Sep
1054	ICS245	3D7-CAMP	12.65974204	0.055595353	5.5	Asymp	Sep
1055	ICS247	3D7-CAMP	10.26318317	-0.489965987	4	Asymp	Sep
1056	ICS250	3D7-CAMP	13.22955141	-0.755702314	3	Asymp	Sep
1057	ICS274	3D7-CAMP	13.59526782	-0.296950562	4	Asymp	Sep
1058	ICS289	3D7-CAMP	11.10968102	-0.587194718	2.5	Asymp	Sep
1059	ICS290	3D7-CAMP	13.18067228	-0.57720772	4	Asymp	Sep
1060	ICS293	3D7-CAMP	13.28315407	-0.379803168	2	Asymp	Sep
1061	ICS296	3D7-CAMP	13.24838451	-0.566237582	5	Asymp	Sep
1062	ICS307	3D7-CAMP	9.926979461	-0.152022621	6.5	Asymp	Sep
1063	ICS311	3D7-CAMP	12.19760285	-0.686442838	3	Asymp	Sep
1064	ICS329	3D7-CAMP	9.350963869	-1.522625445	5	Asymp	Sep
1065	ICS330	3D7-CAMP	13.50433084	-0.357629127	4	Asymp	Sep
1066	ICS331	3D7-CAMP	13.29242963	-0.238129606	6	Asymp	Sep
1067	ICS333	3D7-CAMP	13.71041135	-0.235499863	3	Asymp	Sep
1068	ICS346	3D7-CAMP	13.59557228	-0.332788826	5	Asymp	Sep
1069	ICS348	3D7-CAMP	13.19384029	-0.203570352	2.5	Asymp	Sep
1070	ICS377	3D7-CAMP	13.47567221	-0.143589452	3	Asymp	Sep
1071	ICS001	3D7-CAMP	11.61108245	-1.147585791	4	Symp	Sep
1072	ICS005	3D7-CAMP	11.71634243	-0.306888338	4	Symp	Sep
1073	ICS009	3D7-CAMP	10.00292597	-1.018641336	1	Symp	Sep
1074	ICS015	3D7-CAMP	13.21547841	-0.185543452	3	Symp	Sep
1075	ICS024	3D7-CAMP	11.81006543	-1.042542861	2	Symp	Sep
1076	ICS026	3D7-CAMP	13.44986689	-0.278046768	4	Symp	Sep
1077	ICS029	3D7-CAMP	6.887382272	-3.033389729	2	Symp	Sep
1078	ICS032	3D7-CAMP	13.01942746	-0.393613688	4	Symp	Sep
1079	ICS034	3D7-CAMP	13.30183205	-0.587025718	4	Symp	Sep
1080	ICS035	3D7-CAMP	13.40623015	-0.132064627	4.5	Symp	Sep
1081	ICS039	3D7-CAMP	12.86899297	-0.465473089	5	Symp	Sep
1082	ICS040	3D7-CAMP	13.42249122	-0.319948457	4	Symp	Sep
1083	ICS041	3D7-CAMP	13.25207212	-0.278410087	3	Symp	Sep
1084	ICS048	3D7-CAMP	13.22187714	-0.693167484	5.5	Symp	Sep
1085	ICS082	3D7-CAMP	10.2089246	-1.122033051	5	Symp	Sep
1086	ICS088	3D7-CAMP	13.12292056	-0.400022026	5.5	Symp	Sep
1087	ICS108	3D7-CAMP	13.39792082	-0.398721354	4	Symp	Sep
1088	ICS125	3D7-CAMP	13.48210506	-0.300871624	5	Symp	Sep
1089	ICS131	3D7-CAMP	9.38567864	-2.451614606	3.5	Symp	Sep
1090	ICS133	3D7-CAMP	13.61135082	-0.188347144	5	Symp	Sep
1091	ICS139	3D7-CAMP	13.49185888	-0.384300029	4.5	Symp	Sep
1092	ICS147	3D7-CAMP	12.53956049	0.88124744	3	Symp	Sep
1093	ICS153	3D7-CAMP	13.15780458	-0.481611054	5	Symp	Sep
1094	ICS162	3D7-CAMP	13.36571112	-0.563466504	4	Symp	Sep
1095	ICS165	3D7-CAMP	12.2695671	-0.726856201	6	Symp	Sep
1096	ICS172	3D7-CAMP	13.48168142	-0.538522074	5	Symp	Sep
1097	ICS173	3D7-CAMP	13.32382827	-0.33501628	4	Symp	Sep
1098	ICS175	3D7-CAMP	13.10710756	0.136377147	6	Symp	Sep
1099	ICS177	3D7-CAMP	12.60828798	-0.662582475	5	Symp	Sep
1100	ICS189	3D7-CAMP	13.4011107	-0.428290678	4	Symp	Sep
1101	ICS214	3D7-CAMP	9.980849544	-1.155142338	3	Symp	Sep
1102	ICS216	3D7-CAMP	12.31671061	0.299369099	3	Symp	Sep
1103	ICS225	3D7-CAMP	12.65735868	-0.6042905	2	Symp	Sep
1104	ICS227	3D7-CAMP	13.53938068	-0.291913412	4	Symp	Sep
1105	ICS233	3D7-CAMP	13.09120867	-0.87924873	4	Symp	Sep
1106	ICS236	3D7-CAMP	12.73079875	-0.624969835	3	Symp	Sep
1107	ICS239	3D7-CAMP	12.3447604	-0.662613723	3.5	Symp	Sep
1108	ICS244	3D7-CAMP	12.90940925	-0.615392966	5	Symp	Sep
1109	ICS246	3D7-CAMP	12.11258007	-0.353725016	5	Symp	Sep
1110	ICS255	3D7-CAMP	13.53329867	-0.390412976	5.5	Symp	Sep
1111	ICS258	3D7-CAMP	12.80635796	-0.690268656	4	Symp	Sep
1112	ICS261	3D7-CAMP	13.50131647	-0.320533614	4	Symp	Sep
1113	ICS262	3D7-CAMP	9.509283224	-0.337753467	1	Symp	Sep
1114	ICS263	3D7-CAMP	12.67750104	0.297300344	3	Symp	Sep
1115	ICS264	3D7-CAMP	13.61409183	-0.380179233	5	Symp	Sep
1116	ICS267	3D7-CAMP	11.61819378	0.742312728	4.5	Symp	Sep
1117	ICS270	3D7-CAMP	11.43829632	-1.039425121	3	Symp	Sep
1118	ICS291	3D7-CAMP	8.116637511	-2.284445842	6	Symp	Sep
1119	ICS297	3D7-CAMP	12.59243162	-0.203036169	6	Symp	Sep
1120	ICS306	3D7-CAMP	13.23146146	-0.234706259	6.5	Symp	Sep
1121	ICS313	3D7-CAMP	10.97202469	-0.730776297	4.5	Symp	Sep
1122	ICS318	3D7-CAMP	12.9803977	0.10329605	3	Symp	Sep
1123	ICS319	3D7-CAMP	13.40539168	-0.292032387	1	Symp	Sep
1124	ICS320	3D7-CAMP	13.4612264	-0.374206177	3	Symp	Sep
1125	ICS322	3D7-CAMP	13.36525966	0.207174164	4	Symp	Sep
1126	ICS324	3D7-CAMP	13.5360088	-0.25323572	4	Symp	Sep
1127	ICS326	3D7-CAMP	13.3239909	-0.392396093	2	Symp	Sep
1128	ICS340	3D7-CAMP	13.68675776	-0.138580593	5	Symp	Sep
1129	ICS341	3D7-CAMP	13.31175132	-0.282009414	2	Symp	Sep
1130	ICS342	3D7-CAMP	13.52755114	-0.282501531	5	Symp	Sep
1131	ICS356	3D7-CAMP	13.40822644	-0.350711736	3	Symp	Sep
1132	ICS358	3D7-CAMP	13.00161808	-0.588086501	3	Symp	Sep
1133	ICS364	3D7-CAMP	12.81940866	-0.208394758	4	Symp	Sep
1134	ICS378	3D7-CAMP	13.62609955	-0.222401225	3	Symp	Sep
1135	ICS002	FVO-HB3	12.76230786	0.010356644	5	Asymp	Sep
1136	ICS004	FVO-HB3	12.61261454	0.049322543	3.5	Asymp	Sep
1137	ICS007	FVO-HB3	10.76311272	0.300488442	3.5	Asymp	Sep
1138	ICS013	FVO-HB3	11.14820506	0.051724721	2	Asymp	Sep
1139	ICS016	FVO-HB3	10.63784123	0.138820078	3	Asymp	Sep
1140	ICS018	FVO-HB3	13.68328524	0.236366317	6	Asymp	Sep
1141	ICS027	FVO-HB3	13.37514833	0.359090867	5.5	Asymp	Sep
1142	ICS031	FVO-HB3	13.38624778	0.542001757	4	Asymp	Sep
1143	ICS036	FVO-HB3	13.24498667	0.384327866	4.5	Asymp	Sep
1144	ICS046	FVO-HB3	13.21765525	0.480124554	5	Asymp	Sep
1145	ICS058	FVO-HB3	13.46304251	0.243047375	6.5	Asymp	Sep
1146	ICS074	FVO-HB3	13.0728338	1.16346461	3	Asymp	Sep
1147	ICS077	FVO-HB3	12.23350514	-0.34925108	6	Asymp	Sep
1148	ICS083	FVO-HB3	13.58266018	-0.112230192	5.5	Asymp	Sep
1149	ICS085	FVO-HB3	13.5135565	0.01685452	4	Asymp	Sep
1150	ICS086	FVO-HB3	12.71191338	0.348661907	3	Asymp	Sep
1151	ICS091	FVO-HB3	13.80287505	-0.012530056	3	Asymp	Sep
1152	ICS093	FVO-HB3	12.38784592	0.015175601	4	Asymp	Sep
1153	ICS098	FVO-HB3	13.87186539	0.010621765	5	Asymp	Sep
1154	ICS099	FVO-HB3	13.92200186	-0.044322256	5	Asymp	Sep
1155	ICS104	FVO-HB3	3.909889966	2.005998741	4	Asymp	Sep
1156	ICS106	FVO-HB3	13.49811162	-0.146808059	4	Asymp	Sep
1157	ICS111	FVO-HB3	13.56997334	-0.07112811	4	Asymp	Sep
1158	ICS113	FVO-HB3	13.70423556	-0.174770451	5	Asymp	Sep
1159	ICS114	FVO-HB3	13.68299368	-0.1522806	4	Asymp	Sep
1160	ICS118	FVO-HB3	13.82707366	-0.138612096	5	Asymp	Sep
1161	ICS124	FVO-HB3	13.73681944	-0.098696137	2	Asymp	Sep
1162	ICS137	FVO-HB3	13.63255069	0.023287186	6	Asymp	Sep
1163	ICS142	FVO-HB3	12.40982644	0.223241285	3	Asymp	Sep
1164	ICS143	FVO-HB3	12.64068141	0.062658999	4	Asymp	Sep
1165	ICS145	FVO-HB3	13.70118779	0.08773869	4	Asymp	Sep
1166	ICS150	FVO-HB3	13.50271366	-0.071617483	4	Asymp	Sep
1167	ICS158	FVO-HB3	13.36608101	-0.246781361	4	Asymp	Sep
1168	ICS163	FVO-HB3	13.63384835	-0.136540425	5	Asymp	Sep
1169	ICS167	FVO-HB3	13.16262081	-0.115061515	5.5	Asymp	Sep
1170	ICS168	FVO-HB3	9.598117951	-0.067936923	5	Asymp	Sep
1171	ICS170	FVO-HB3	12.803877	-0.029909588	3	Asymp	Sep
1172	ICS179	FVO-HB3	13.61857662	0.51916418	6	Asymp	Sep
1173	ICS181	FVO-HB3	8.676393645	0.387171376	2	Asymp	Sep
1174	ICS188	FVO-HB3	12.91375302	0.198441249	3	Asymp	Sep
1175	ICS212	FVO-HB3	13.5007376	-0.022030107	5	Asymp	Sep
1176	ICS217	FVO-HB3	13.12505007	0.052884422	1	Asymp	Sep
1177	ICS224	FVO-HB3	13.03021288	0.022721434	3	Asymp	Sep
1178	ICS228	FVO-HB3	13.67332301	-0.082274349	4	Asymp	Sep
1179	ICS235	FVO-HB3	12.9072606	-0.008075508	3	Asymp	Sep
1180	ICS245	FVO-HB3	12.45971909	0.111283915	5.5	Asymp	Sep
1181	ICS247	FVO-HB3	10.3931204	-0.332513374	4	Asymp	Sep
1182	ICS250	FVO-HB3	13.51607514	-0.173827247	3	Asymp	Sep
1183	ICS274	FVO-HB3	13.72563419	-0.144206634	4	Asymp	Sep
1184	ICS289	FVO-HB3	11.16162817	0.19343406	2.5	Asymp	Sep
1185	ICS290	FVO-HB3	13.42737565	0.017728314	4	Asymp	Sep
1186	ICS293	FVO-HB3	13.38877805	0.028767596	2	Asymp	Sep
1187	ICS296	FVO-HB3	13.55880067	0.018934435	5	Asymp	Sep
1188	ICS307	FVO-HB3	10.18454931	-0.233893776	6.5	Asymp	Sep
1189	ICS311	FVO-HB3	12.72495645	0.316853337	3	Asymp	Sep
1190	ICS329	FVO-HB3	8.502343066	-1.037273746	5	Asymp	Sep
1191	ICS330	FVO-HB3	13.64062633	-0.029920582	4	Asymp	Sep
1192	ICS331	FVO-HB3	13.42858888	0.016928339	6	Asymp	Sep
1193	ICS333	FVO-HB3	13.78404876	-0.149175893	3	Asymp	Sep
1194	ICS346	FVO-HB3	13.64792238	-0.12539148	5	Asymp	Sep
1195	ICS348	FVO-HB3	13.07055919	-0.409748485	2.5	Asymp	Sep
1196	ICS377	FVO-HB3	13.53777854	0.30443886	3	Asymp	Sep
1197	ICS001	FVO-HB3	12.13291716	0.315571413	4	Symp	Sep
1198	ICS005	FVO-HB3	11.98925255	0.125357148	4	Symp	Sep
1199	ICS009	FVO-HB3	10.34626085	-0.237590638	1	Symp	Sep
1200	ICS015	FVO-HB3	13.35741737	-0.260091723	3	Symp	Sep
1201	ICS024	FVO-HB3	12.4986809	0.728348717	2	Symp	Sep
1202	ICS026	FVO-HB3	13.59810523	0.223168844	4	Symp	Sep
1203	ICS029	FVO-HB3	6.688278924	-0.173016271	2	Symp	Sep
1204	ICS032	FVO-HB3	13.20754798	0.010618683	4	Symp	Sep
1205	ICS034	FVO-HB3	13.62280178	0.143629129	4	Symp	Sep
1206	ICS035	FVO-HB3	13.50392105	-0.203116933	4.5	Symp	Sep
1207	ICS039	FVO-HB3	13.22343555	0.166569601	5	Symp	Sep
1208	ICS040	FVO-HB3	13.71330332	0.295688365	4	Symp	Sep
1209	ICS041	FVO-HB3	13.51205801	0.346504001	3	Symp	Sep
1210	ICS048	FVO-HB3	13.63642373	0.19871407	5.5	Symp	Sep
1211	ICS082	FVO-HB3	10.47137339	-0.147664883	5	Symp	Sep
1212	ICS088	FVO-HB3	13.40831584	-0.008044897	5.5	Symp	Sep
1213	ICS108	FVO-HB3	13.57411374	-0.315259111	4	Symp	Sep
1214	ICS125	FVO-HB3	13.78255317	0.182382621	5	Symp	Sep
1215	ICS131	FVO-HB3	10.37198131	-0.203956112	3.5	Symp	Sep
1216	ICS133	FVO-HB3	13.62039254	-0.031331171	5	Symp	Sep
1217	ICS139	FVO-HB3	13.61868922	-0.177663368	4.5	Symp	Sep
1218	ICS147	FVO-HB3	12.60970877	1.482736968	3	Symp	Sep
1219	ICS153	FVO-HB3	13.36793946	-0.032137028	5	Symp	Sep
1220	ICS162	FVO-HB3	13.66683362	-0.036980162	4	Symp	Sep
1221	ICS165	FVO-HB3	12.44235534	-0.125547803	6	Symp	Sep
1222	ICS172	FVO-HB3	13.73657926	-0.057361879	5	Symp	Sep
1223	ICS173	FVO-HB3	13.41199389	-0.06228785	4	Symp	Sep
1224	ICS175	FVO-HB3	13.36692345	0.756477524	6	Symp	Sep
1225	ICS177	FVO-HB3	12.93041493	0.079921269	5	Symp	Sep
1226	ICS189	FVO-HB3	13.62646636	-0.119575873	4	Symp	Sep
1227	ICS214	FVO-HB3	10.52940666	0.061613472	3	Symp	Sep
1228	ICS216	FVO-HB3	12.01051618	-0.166958018	3	Symp	Sep
1229	ICS225	FVO-HB3	13.20494577	0.567232372	2	Symp	Sep
1230	ICS227	FVO-HB3	13.73487239	0.005462932	4	Symp	Sep
1231	ICS233	FVO-HB3	13.59758667	0.240795201	4	Symp	Sep
1232	ICS236	FVO-HB3	12.79460472	-0.166413228	3	Symp	Sep
1233	ICS239	FVO-HB3	12.8728453	0.440112668	3.5	Symp	Sep
1234	ICS244	FVO-HB3	13.33778775	0.024472677	5	Symp	Sep
1235	ICS246	FVO-HB3	12.13250306	-0.080317674	5	Symp	Sep
1236	ICS255	FVO-HB3	13.72951352	0.152385153	5.5	Symp	Sep
1237	ICS258	FVO-HB3	13.08306313	0.224925756	4	Symp	Sep
1238	ICS261	FVO-HB3	13.73896139	0.029268126	4	Symp	Sep
1239	ICS262	FVO-HB3	9.628366734	1.952836246	1	Symp	Sep
1240	ICS263	FVO-HB3	12.80728106	0.602690969	3	Symp	Sep
1241	ICS264	FVO-HB3	13.71387489	-0.094469567	5	Symp	Sep
1242	ICS267	FVO-HB3	11.71278162	2.039460648	4.5	Symp	Sep
1243	ICS270	FVO-HB3	11.97200609	0.442807536	3	Symp	Sep
1244	ICS291	FVO-HB3	8.261357807	0.243612908	6	Symp	Sep
1245	ICS297	FVO-HB3	12.64449413	-0.095152898	6	Symp	Sep
1246	ICS306	FVO-HB3	13.33421327	-0.096213568	6.5	Symp	Sep
1247	ICS313	FVO-HB3	11.12979354	-0.126231362	4.5	Symp	Sep
1248	ICS318	FVO-HB3	13.03445834	0.371084072	3	Symp	Sep
1249	ICS319	FVO-HB3	13.53210441	-0.22626364	1	Symp	Sep
1250	ICS320	FVO-HB3	13.54859887	-0.060137301	3	Symp	Sep
1251	ICS322	FVO-HB3	13.46274808	0.492913846	4	Symp	Sep
1252	ICS324	FVO-HB3	13.60175043	-0.128669683	4	Symp	Sep
1253	ICS326	FVO-HB3	13.50695219	-0.127823062	2	Symp	Sep
1254	ICS340	FVO-HB3	13.73844879	-0.112746369	5	Symp	Sep
1255	ICS341	FVO-HB3	13.33351692	-0.098686964	2	Symp	Sep
1256	ICS342	FVO-HB3	13.62898747	0.110207276	5	Symp	Sep
1257	ICS356	FVO-HB3	13.42449028	-0.048155533	3	Symp	Sep
1258	ICS358	FVO-HB3	13.16889235	-0.210825998	3	Symp	Sep
1259	ICS364	FVO-HB3	12.74509468	-0.018019803	4	Symp	Sep
1260	ICS378	FVO-HB3	13.71567878	-0.105631453	3	Symp	Sep
1261	ICS002	FVO-CAMP	12.75980272	0.015366913	5	Asymp	Sep
1262	ICS004	FVO-CAMP	12.60785374	0.058844154	3.5	Asymp	Sep
1263	ICS007	FVO-CAMP	10.7301257	0.366462479	3.5	Asymp	Sep
1264	ICS013	FVO-CAMP	11.23906674	-0.12999864	2	Asymp	Sep
1265	ICS016	FVO-CAMP	10.90845936	-0.402416173	3	Asymp	Sep
1266	ICS018	FVO-CAMP	13.72152019	0.159896401	6	Asymp	Sep
1267	ICS027	FVO-CAMP	13.42984336	0.249700817	5.5	Asymp	Sep
1268	ICS031	FVO-CAMP	13.41200009	0.490497129	4	Asymp	Sep
1269	ICS036	FVO-CAMP	13.27802557	0.318250079	4.5	Asymp	Sep
1270	ICS046	FVO-CAMP	13.27999017	0.355454725	5	Asymp	Sep
1271	ICS058	FVO-CAMP	13.4850121	0.199108197	6.5	Asymp	Sep
1272	ICS074	FVO-CAMP	13.17350908	0.962114062	3	Asymp	Sep
1273	ICS077	FVO-CAMP	12.22668789	-0.335616589	6	Asymp	Sep
1274	ICS083	FVO-CAMP	13.59963023	-0.14617029	5.5	Asymp	Sep
1275	ICS085	FVO-CAMP	13.46802892	0.107909683	4	Asymp	Sep
1276	ICS086	FVO-CAMP	12.73000492	0.312478819	3	Asymp	Sep
1277	ICS091	FVO-CAMP	13.76936103	0.054497991	3	Asymp	Sep
1278	ICS093	FVO-CAMP	12.41222404	-0.033580645	4	Asymp	Sep
1279	ICS098	FVO-CAMP	13.84611089	0.062130773	5	Asymp	Sep
1280	ICS099	FVO-CAMP	13.88274472	0.034192025	5	Asymp	Sep
1281	ICS104	FVO-CAMP	6.106048677	-2.386318682	4	Asymp	Sep
1282	ICS106	FVO-CAMP	13.4492146	-0.04901401	4	Asymp	Sep
1283	ICS111	FVO-CAMP	13.56279779	-0.056777013	4	Asymp	Sep
1284	ICS113	FVO-CAMP	13.69167021	-0.149639756	5	Asymp	Sep
1285	ICS114	FVO-CAMP	13.65623614	-0.098765506	4	Asymp	Sep
1286	ICS118	FVO-CAMP	13.79208978	-0.068644322	5	Asymp	Sep
1287	ICS124	FVO-CAMP	13.75513934	-0.135335939	2	Asymp	Sep
1288	ICS137	FVO-CAMP	13.63640535	0.01557787	6	Asymp	Sep
1289	ICS142	FVO-CAMP	12.40558891	0.231716344	3	Asymp	Sep
1290	ICS143	FVO-CAMP	12.65745437	0.029113074	4	Asymp	Sep
1291	ICS145	FVO-CAMP	13.68695067	0.116212931	4	Asymp	Sep
1292	ICS150	FVO-CAMP	13.55564819	-0.177486547	4	Asymp	Sep
1293	ICS158	FVO-CAMP	13.39592163	-0.306462604	4	Asymp	Sep
1294	ICS163	FVO-CAMP	13.63495705	-0.138757834	5	Asymp	Sep
1295	ICS167	FVO-CAMP	13.20313235	-0.196084588	5.5	Asymp	Sep
1296	ICS168	FVO-CAMP	10.00522871	-0.882158441	5	Asymp	Sep
1297	ICS170	FVO-CAMP	12.91603884	-0.254233276	3	Asymp	Sep
1298	ICS179	FVO-CAMP	13.64392398	0.468469452	6	Asymp	Sep
1299	ICS181	FVO-CAMP	9.208918919	-0.677879173	2	Asymp	Sep
1300	ICS188	FVO-CAMP	13.30410099	-0.58225469	3	Asymp	Sep
1301	ICS212	FVO-CAMP	13.44714934	0.08514641	5	Asymp	Sep
1302	ICS217	FVO-CAMP	13.16470893	-0.026433293	1	Asymp	Sep
1303	ICS224	FVO-CAMP	13.0405248	0.002097594	3	Asymp	Sep
1304	ICS228	FVO-CAMP	13.62649636	0.01137895	4	Asymp	Sep
1305	ICS235	FVO-CAMP	12.98058614	-0.154726585	3	Asymp	Sep
1306	ICS245	FVO-CAMP	12.57365271	-0.116583313	5.5	Asymp	Sep
1307	ICS247	FVO-CAMP	10.36751494	-0.281302449	4	Asymp	Sep
1308	ICS250	FVO-CAMP	13.51828204	-0.178241042	3	Asymp	Sep
1309	ICS274	FVO-CAMP	13.69863699	-0.090212228	4	Asymp	Sep
1310	ICS289	FVO-CAMP	11.33081179	-0.144933179	2.5	Asymp	Sep
1311	ICS290	FVO-CAMP	13.45275797	-0.033036333	4	Asymp	Sep
1312	ICS293	FVO-CAMP	13.43810875	-0.069893802	2	Asymp	Sep
1313	ICS296	FVO-CAMP	13.5498856	0.036764584	5	Asymp	Sep
1314	ICS307	FVO-CAMP	10.0352966	0.064611647	6.5	Asymp	Sep
1315	ICS311	FVO-CAMP	12.71210369	0.342558851	3	Asymp	Sep
1316	ICS329	FVO-CAMP	9.047991392	-2.128570399	5	Asymp	Sep
1317	ICS330	FVO-CAMP	13.65440572	-0.057479364	4	Asymp	Sep
1318	ICS331	FVO-CAMP	13.42427374	0.025558612	6	Asymp	Sep
1319	ICS333	FVO-CAMP	13.76881105	-0.118700471	3	Asymp	Sep
1320	ICS346	FVO-CAMP	13.67359667	-0.176740053	5	Asymp	Sep
1321	ICS348	FVO-CAMP	13.0806552	-0.429940513	2.5	Asymp	Sep
1322	ICS377	FVO-CAMP	13.61873246	0.142531031	3	Asymp	Sep
1323	ICS001	FVO-CAMP	12.23778911	0.105827527	4	Symp	Sep
1324	ICS005	FVO-CAMP	11.96085886	0.182144527	4	Symp	Sep
1325	ICS009	FVO-CAMP	10.36985609	-0.284781113	1	Symp	Sep
1326	ICS015	FVO-CAMP	13.26781083	-0.080878626	3	Symp	Sep
1327	ICS024	FVO-CAMP	12.59709606	0.5315184	2	Symp	Sep
1328	ICS026	FVO-CAMP	13.64928997	0.120799378	4	Symp	Sep
1329	ICS029	FVO-CAMP	7.502923962	-1.802306348	2	Symp	Sep
1330	ICS032	FVO-CAMP	13.21454581	-0.00337699	4	Symp	Sep
1331	ICS034	FVO-CAMP	13.64498063	0.099271436	4	Symp	Sep
1332	ICS035	FVO-CAMP	13.43731252	-0.069899875	4.5	Symp	Sep
1333	ICS039	FVO-CAMP	13.20422493	0.20499084	5	Symp	Sep
1334	ICS040	FVO-CAMP	13.72180647	0.278682056	4	Symp	Sep
1335	ICS041	FVO-CAMP	13.53829358	0.294032851	3	Symp	Sep
1336	ICS048	FVO-CAMP	13.65212082	0.167319884	5.5	Symp	Sep
1337	ICS082	FVO-CAMP	10.58374104	-0.372400181	5	Symp	Sep
1338	ICS088	FVO-CAMP	13.36361248	0.081361817	5.5	Symp	Sep
1339	ICS108	FVO-CAMP	13.50688284	-0.18079732	4	Symp	Sep
1340	ICS125	FVO-CAMP	13.75314268	0.241203606	5	Symp	Sep
1341	ICS131	FVO-CAMP	10.4407446	-0.34148269	3.5	Symp	Sep
1342	ICS133	FVO-CAMP	13.65512568	-0.100797444	5	Symp	Sep
1343	ICS139	FVO-CAMP	13.60693322	-0.154151356	4.5	Symp	Sep
1344	ICS147	FVO-CAMP	12.72500702	1.252140484	3	Symp	Sep
1345	ICS153	FVO-CAMP	13.37524052	-0.04673916	5	Symp	Sep
1346	ICS162	FVO-CAMP	13.64789395	0.000899164	4	Symp	Sep
1347	ICS165	FVO-CAMP	12.50628832	-0.253413762	6	Symp	Sep
1348	ICS172	FVO-CAMP	13.72942039	-0.043044146	5	Symp	Sep
1349	ICS173	FVO-CAMP	13.43609319	-0.110486452	4	Symp	Sep
1350	ICS175	FVO-CAMP	13.3920406	0.706243222	6	Symp	Sep
1351	ICS177	FVO-CAMP	12.95497739	0.030796347	5	Symp	Sep
1352	ICS189	FVO-CAMP	13.59096723	-0.048577621	4	Symp	Sep
1353	ICS214	FVO-CAMP	10.55931706	0.001792688	3	Symp	Sep
1354	ICS216	FVO-CAMP	12.04703161	-0.239988887	3	Symp	Sep
1355	ICS225	FVO-CAMP	13.22403294	0.529058026	2	Symp	Sep
1356	ICS227	FVO-CAMP	13.71147062	0.052266464	4	Symp	Sep
1357	ICS233	FVO-CAMP	13.62440865	0.187151235	4	Symp	Sep
1358	ICS236	FVO-CAMP	12.87734089	-0.331885554	3	Symp	Sep
1359	ICS239	FVO-CAMP	12.88448445	0.416834375	3.5	Symp	Sep
1360	ICS244	FVO-CAMP	13.28356491	0.13291836	5	Symp	Sep
1361	ICS246	FVO-CAMP	12.1908934	-0.197098353	5	Symp	Sep
1362	ICS255	FVO-CAMP	13.76710562	0.077200937	5.5	Symp	Sep
1363	ICS258	FVO-CAMP	13.17350914	0.044033721	4	Symp	Sep
1364	ICS261	FVO-CAMP	13.70758936	0.092012172	4	Symp	Sep
1365	ICS262	FVO-CAMP	10.14147241	0.9266249	1	Symp	Sep
1366	ICS263	FVO-CAMP	12.81873871	0.579775675	3	Symp	Sep
1367	ICS264	FVO-CAMP	13.73541078	-0.137541345	5	Symp	Sep
1368	ICS267	FVO-CAMP	11.98977468	1.485474525	4.5	Symp	Sep
1369	ICS270	FVO-CAMP	12.07570937	0.23540097	3	Symp	Sep
1370	ICS291	FVO-CAMP	8.821012346	-0.875696171	6	Symp	Sep
1371	ICS297	FVO-CAMP	12.64543369	-0.097032028	6	Symp	Sep
1372	ICS306	FVO-CAMP	13.31746054	-0.062708098	6.5	Symp	Sep
1373	ICS313	FVO-CAMP	11.20204535	-0.270734984	4.5	Symp	Sep
1374	ICS318	FVO-CAMP	13.07437502	0.291250695	3	Symp	Sep
1375	ICS319	FVO-CAMP	13.48519023	-0.132435275	1	Symp	Sep
1376	ICS320	FVO-CAMP	13.58342986	-0.12979927	3	Symp	Sep
1377	ICS322	FVO-CAMP	13.48543879	0.447532424	4	Symp	Sep
1378	ICS324	FVO-CAMP	13.60002112	-0.125211063	4	Symp	Sep
1379	ICS326	FVO-CAMP	13.4816148	-0.077148294	2	Symp	Sep
1380	ICS340	FVO-CAMP	13.71906183	-0.073972454	5	Symp	Sep
1381	ICS341	FVO-CAMP	13.36846473	-0.168582589	2	Symp	Sep
1382	ICS342	FVO-CAMP	13.6764465	0.015289204	5	Symp	Sep
1383	ICS356	FVO-CAMP	13.49199741	-0.183169798	3	Symp	Sep
1384	ICS358	FVO-CAMP	13.17957034	-0.232181982	3	Symp	Sep
1385	ICS364	FVO-CAMP	12.82984541	-0.187521269	4	Symp	Sep
1386	ICS378	FVO-CAMP	13.70008161	-0.074437114	3	Symp	Sep
1387	ICS002	HB3-CAMP	12.7546244	0.005010269	5	Asymp	Sep
1388	ICS004	HB3-CAMP	12.58319247	0.00952161	3.5	Asymp	Sep
1389	ICS007	HB3-CAMP	10.57988148	0.065974037	3.5	Asymp	Sep
1390	ICS013	HB3-CAMP	11.21320438	-0.181723361	2	Asymp	Sep
1391	ICS016	HB3-CAMP	10.83904932	-0.541236251	3	Asymp	Sep
1392	ICS018	HB3-CAMP	13.60333704	-0.076469915	6	Asymp	Sep
1393	ICS027	HB3-CAMP	13.25029792	-0.10939005	5.5	Asymp	Sep
1394	ICS031	HB3-CAMP	13.14099922	-0.051504628	4	Asymp	Sep
1395	ICS036	HB3-CAMP	13.08586164	-0.066077787	4.5	Asymp	Sep
1396	ICS046	HB3-CAMP	13.03992789	-0.124669829	5	Asymp	Sep
1397	ICS058	HB3-CAMP	13.36348841	-0.043939178	6.5	Asymp	Sep
1398	ICS074	HB3-CAMP	12.59177677	-0.201350548	3	Asymp	Sep
1399	ICS077	HB3-CAMP	12.40131343	0.013634491	6	Asymp	Sep
1400	ICS083	HB3-CAMP	13.65574533	-0.033940098	5.5	Asymp	Sep
1401	ICS085	HB3-CAMP	13.45960166	0.091055163	4	Asymp	Sep
1402	ICS086	HB3-CAMP	12.55567397	-0.036183088	3	Asymp	Sep
1403	ICS091	HB3-CAMP	13.77562605	0.067028047	3	Asymp	Sep
1404	ICS093	HB3-CAMP	12.40463624	-0.048756246	4	Asymp	Sep
1405	ICS098	HB3-CAMP	13.8408	0.051509007	5	Asymp	Sep
1406	ICS099	HB3-CAMP	13.90490585	0.078514281	5	Asymp	Sep
1407	ICS104	HB3-CAMP	5.103049307	-4.392317423	4	Asymp	Sep
1408	ICS106	HB3-CAMP	13.52261863	0.097794049	4	Asymp	Sep
1409	ICS111	HB3-CAMP	13.59836184	0.014351097	4	Asymp	Sep
1410	ICS113	HB3-CAMP	13.77905543	0.025130695	5	Asymp	Sep
1411	ICS114	HB3-CAMP	13.73237644	0.053515093	4	Asymp	Sep
1412	ICS118	HB3-CAMP	13.86139582	0.069967774	5	Asymp	Sep
1413	ICS124	HB3-CAMP	13.80448741	-0.036639803	2	Asymp	Sep
1414	ICS137	HB3-CAMP	13.62476175	-0.007709316	6	Asymp	Sep
1415	ICS142	HB3-CAMP	12.29396827	0.008475059	3	Asymp	Sep
1416	ICS143	HB3-CAMP	12.62612487	-0.033545925	4	Asymp	Sep
1417	ICS145	HB3-CAMP	13.64308133	0.028474241	4	Asymp	Sep
1418	ICS150	HB3-CAMP	13.59145693	-0.105869064	4	Asymp	Sep
1419	ICS158	HB3-CAMP	13.51931231	-0.059681242	4	Asymp	Sep
1420	ICS163	HB3-CAMP	13.70322727	-0.00221741	5	Asymp	Sep
1421	ICS167	HB3-CAMP	13.2606631	-0.081023073	5.5	Asymp	Sep
1422	ICS168	HB3-CAMP	10.03919717	-0.814221518	5	Asymp	Sep
1423	ICS170	HB3-CAMP	12.93099364	-0.224323688	3	Asymp	Sep
1424	ICS179	HB3-CAMP	13.38434189	-0.050694729	6	Asymp	Sep
1425	ICS181	HB3-CAMP	9.015333231	-1.065050549	2	Asymp	Sep
1426	ICS188	HB3-CAMP	13.20488037	-0.780695939	3	Asymp	Sep
1427	ICS212	HB3-CAMP	13.4581644	0.107176517	5	Asymp	Sep
1428	ICS217	HB3-CAMP	13.13826672	-0.079317715	1	Asymp	Sep
1429	ICS224	HB3-CAMP	13.02916409	-0.02062384	3	Asymp	Sep
1430	ICS228	HB3-CAMP	13.66763354	0.093653299	4	Asymp	Sep
1431	ICS235	HB3-CAMP	12.98462389	-0.146651077	3	Asymp	Sep
1432	ICS245	HB3-CAMP	12.51801075	-0.227867227	5.5	Asymp	Sep
1433	ICS247	HB3-CAMP	10.53377163	0.051210925	4	Asymp	Sep
1434	ICS250	HB3-CAMP	13.60519566	-0.004413796	3	Asymp	Sep
1435	ICS274	HB3-CAMP	13.77074031	0.053994407	4	Asymp	Sep
1436	ICS289	HB3-CAMP	11.23409476	-0.338367239	2.5	Asymp	Sep
1437	ICS290	HB3-CAMP	13.44389381	-0.050764647	4	Asymp	Sep
1438	ICS293	HB3-CAMP	13.42372496	-0.098661398	2	Asymp	Sep
1439	ICS296	HB3-CAMP	13.54041838	0.01783015	5	Asymp	Sep
1440	ICS307	HB3-CAMP	10.15224348	0.298505423	6.5	Asymp	Sep
1441	ICS311	HB3-CAMP	12.55367703	0.025705514	3	Asymp	Sep
1442	ICS329	HB3-CAMP	9.566628265	-1.091296653	5	Asymp	Sep
1443	ICS330	HB3-CAMP	13.66936601	-0.027558782	4	Asymp	Sep
1444	ICS331	HB3-CAMP	13.41580957	0.008630272	6	Asymp	Sep
1445	ICS333	HB3-CAMP	13.84339899	0.030475422	3	Asymp	Sep
1446	ICS346	HB3-CAMP	13.73629241	-0.051348573	5	Asymp	Sep
1447	ICS348	HB3-CAMP	13.28552945	-0.020192028	2.5	Asymp	Sep
1448	ICS377	HB3-CAMP	13.46651303	-0.161907828	3	Asymp	Sep
1449	ICS001	HB3-CAMP	12.0800034	-0.209743886	4	Symp	Sep
1450	ICS005	HB3-CAMP	11.89818029	0.056787379	4	Symp	Sep
1451	ICS009	HB3-CAMP	10.48865141	-0.047190475	1	Symp	Sep
1452	ICS015	HB3-CAMP	13.39785669	0.179213097	3	Symp	Sep
1453	ICS024	HB3-CAMP	12.2329217	-0.196830317	2	Symp	Sep
1454	ICS026	HB3-CAMP	13.53770554	-0.102369466	4	Symp	Sep
1455	ICS029	HB3-CAMP	7.589432098	-1.629290077	2	Symp	Sep
1456	ICS032	HB3-CAMP	13.20923647	-0.013995673	4	Symp	Sep
1457	ICS034	HB3-CAMP	13.57316606	-0.044357693	4	Symp	Sep
1458	ICS035	HB3-CAMP	13.53887099	0.133217058	4.5	Symp	Sep
1459	ICS039	HB3-CAMP	13.12094013	0.03842124	5	Symp	Sep
1460	ICS040	HB3-CAMP	13.57396229	-0.017006309	4	Symp	Sep
1461	ICS041	HB3-CAMP	13.36504158	-0.05247115	3	Symp	Sep
1462	ICS048	HB3-CAMP	13.55276379	-0.031394187	5.5	Symp	Sep
1463	ICS082	HB3-CAMP	10.65757348	-0.224735298	5	Symp	Sep
1464	ICS088	HB3-CAMP	13.36763493	0.089406714	5.5	Symp	Sep
1465	ICS108	HB3-CAMP	13.6645124	0.134461791	4	Symp	Sep
1466	ICS125	HB3-CAMP	13.66195137	0.058820984	5	Symp	Sep
1467	ICS131	HB3-CAMP	10.54272265	-0.137526578	3.5	Symp	Sep
1468	ICS133	HB3-CAMP	13.67079126	-0.069466273	5	Symp	Sep
1469	ICS139	HB3-CAMP	13.6957649	0.023512012	4.5	Symp	Sep
1470	ICS147	HB3-CAMP	11.98363853	-0.230596484	3	Symp	Sep
1471	ICS153	HB3-CAMP	13.39130904	-0.014602131	5	Symp	Sep
1472	ICS162	HB3-CAMP	13.66638404	0.037879327	4	Symp	Sep
1473	ICS165	HB3-CAMP	12.56906222	-0.127865959	6	Symp	Sep
1474	ICS172	HB3-CAMP	13.75810133	0.014317733	5	Symp	Sep
1475	ICS173	HB3-CAMP	13.46723711	-0.048198603	4	Symp	Sep
1476	ICS175	HB3-CAMP	13.01380184	-0.050234303	6	Symp	Sep
1477	ICS177	HB3-CAMP	12.91501675	-0.049124921	5	Symp	Sep
1478	ICS189	HB3-CAMP	13.65075517	0.070998252	4	Symp	Sep
1479	ICS214	HB3-CAMP	10.52851032	-0.059820784	3	Symp	Sep
1480	ICS216	HB3-CAMP	12.13051062	-0.073030869	3	Symp	Sep
1481	ICS225	HB3-CAMP	12.94041676	-0.038174346	2	Symp	Sep
1482	ICS227	HB3-CAMP	13.70873915	0.046803532	4	Symp	Sep
1483	ICS233	HB3-CAMP	13.50401105	-0.053643966	4	Symp	Sep
1484	ICS236	HB3-CAMP	12.9605475	-0.165472326	3	Symp	Sep
1485	ICS239	HB3-CAMP	12.66442811	-0.023278292	3.5	Symp	Sep
1486	ICS244	HB3-CAMP	13.27132857	0.108445683	5	Symp	Sep
1487	ICS246	HB3-CAMP	12.23105224	-0.116780679	5	Symp	Sep
1488	ICS255	HB3-CAMP	13.69091305	-0.075184216	5.5	Symp	Sep
1489	ICS258	HB3-CAMP	13.06104627	-0.180892034	4	Symp	Sep
1490	ICS261	HB3-CAMP	13.6929553	0.062744046	4	Symp	Sep
1491	ICS262	HB3-CAMP	9.165054284	-1.026211347	1	Symp	Sep
1492	ICS263	HB3-CAMP	12.51739322	-0.022915294	3	Symp	Sep
1493	ICS264	HB3-CAMP	13.78264556	-0.043071778	5	Symp	Sep
1494	ICS267	HB3-CAMP	10.97004436	-0.553986123	4.5	Symp	Sep
1495	ICS270	HB3-CAMP	11.8543056	-0.207406566	3	Symp	Sep
1496	ICS291	HB3-CAMP	8.699205892	-1.119309079	6	Symp	Sep
1497	ICS297	HB3-CAMP	12.69301014	-0.00187913	6	Symp	Sep
1498	ICS306	HB3-CAMP	13.36556732	0.03350547	6.5	Symp	Sep
1499	ICS313	HB3-CAMP	11.26516103	-0.144503622	4.5	Symp	Sep
1500	ICS318	HB3-CAMP	12.88883299	-0.079833376	3	Symp	Sep
1501	ICS319	HB3-CAMP	13.59832205	0.093828365	1	Symp	Sep
1502	ICS320	HB3-CAMP	13.61349851	-0.06966197	3	Symp	Sep
1503	ICS322	HB3-CAMP	13.23898187	-0.045381422	4	Symp	Sep
1504	ICS324	HB3-CAMP	13.66435597	0.003458619	4	Symp	Sep
1505	ICS326	HB3-CAMP	13.54552633	0.050674768	2	Symp	Sep
1506	ICS340	HB3-CAMP	13.77543502	0.038773915	5	Symp	Sep
1507	ICS341	HB3-CAMP	13.41780822	-0.069895625	2	Symp	Sep
1508	ICS342	HB3-CAMP	13.62134287	-0.094918072	5	Symp	Sep
1509	ICS356	HB3-CAMP	13.51607518	-0.135014266	3	Symp	Sep
1510	ICS358	HB3-CAMP	13.28498334	-0.021355984	3	Symp	Sep
1511	ICS364	HB3-CAMP	12.83885531	-0.169501465	4	Symp	Sep
1512	ICS378	HB3-CAMP	13.75289733	0.031194339	3	Symp	Sep
1513	ICS002	3D7-FVO	12.94016239	0.260336463	5	Asymp	Nov
1514	ICS004	3D7-FVO	13.00133392	0.098049854	3.5	Asymp	Nov
1515	ICS007	3D7-FVO	10.39192579	-0.114187715	3.5	Asymp	Nov
1516	ICS013	3D7-FVO	10.21930149	-1.225792553	2	Asymp	Nov
1517	ICS016	3D7-FVO	11.49651986	-0.036511654	3	Asymp	Nov
1518	ICS018	3D7-FVO	13.16268162	0.039115064	6	Asymp	Nov
1519	ICS027	3D7-FVO	12.41309772	-0.148165705	5.5	Asymp	Nov
1520	ICS031	3D7-FVO	12.47238979	-1.078504847	4	Asymp	Nov
1521	ICS036	3D7-FVO	12.86446166	-0.005489355	4.5	Asymp	Nov
1522	ICS046	3D7-FVO	12.90149676	-0.112797599	5	Asymp	Nov
1523	ICS058	3D7-FVO	12.49117863	-0.389385094	6.5	Asymp	Nov
1524	ICS074	3D7-FVO	11.72484678	-2.001092214	3	Asymp	Nov
1525	ICS077	3D7-FVO	12.97935873	0.21442586	6	Asymp	Nov
1526	ICS083	3D7-FVO	12.89453731	0.127351068	5.5	Asymp	Nov
1527	ICS085	3D7-FVO	13.15384414	0.157565778	4	Asymp	Nov
1528	ICS086	3D7-FVO	12.22055565	-0.343456464	3	Asymp	Nov
1529	ICS091	3D7-FVO	12.77732675	-0.085604686	3	Asymp	Nov
1530	ICS093	3D7-FVO	12.84104516	0.338179047	4	Asymp	Nov
1531	ICS098	3D7-FVO	13.03777792	0.030386742	5	Asymp	Nov
1532	ICS099	3D7-FVO	13.21841416	0.057951301	5	Asymp	Nov
1533	ICS104	3D7-FVO	10.26281588	-1.930652767	4	Asymp	Nov
1534	ICS106	3D7-FVO	12.70000853	0.131642851	4	Asymp	Nov
1535	ICS111	3D7-FVO	12.48102828	-0.508103407	4	Asymp	Nov
1536	ICS113	3D7-FVO	12.64898077	-0.037370408	5	Asymp	Nov
1537	ICS114	3D7-FVO	12.55411942	-0.164443957	4	Asymp	Nov
1538	ICS118	3D7-FVO	12.98418702	-0.015201046	5	Asymp	Nov
1539	ICS124	3D7-FVO	12.85469232	-0.014340031	2	Asymp	Nov
1540	ICS137	3D7-FVO	13.01590011	0.02617018	6	Asymp	Nov
1541	ICS142	3D7-FVO	13.06243964	-0.309407928	3	Asymp	Nov
1542	ICS143	3D7-FVO	12.80850501	0.357784502	4	Asymp	Nov
1543	ICS145	3D7-FVO	13.12203144	0.251866299	4	Asymp	Nov
1544	ICS150	3D7-FVO	12.72727781	-0.196753318	4	Asymp	Nov
1545	ICS158	3D7-FVO	12.39794206	0.449935413	4	Asymp	Nov
1546	ICS163	3D7-FVO	12.91216497	0.315911952	5	Asymp	Nov
1547	ICS167	3D7-FVO	12.312167	0.050352296	5.5	Asymp	Nov
1548	ICS168	3D7-FVO	10.45092321	-0.766305496	5	Asymp	Nov
1549	ICS170	3D7-FVO	11.37368838	-0.321472195	3	Asymp	Nov
1550	ICS179	3D7-FVO	13.2989188	-0.049081288	6	Asymp	Nov
1551	ICS181	3D7-FVO	10.02423886	-1.654044341	2	Asymp	Nov
1552	ICS188	3D7-FVO	12.0281415	-0.689855092	3	Asymp	Nov
1553	ICS212	3D7-FVO	12.87308082	0.095846525	5	Asymp	Nov
1554	ICS217	3D7-FVO	12.34369141	0.083533177	1	Asymp	Nov
1555	ICS224	3D7-FVO	12.47087343	-0.122964989	3	Asymp	Nov
1556	ICS228	3D7-FVO	13.02963762	0.083858985	4	Asymp	Nov
1557	ICS235	3D7-FVO	11.28997278	-1.106718906	3	Asymp	Nov
1558	ICS245	3D7-FVO	11.82910016	0.696872334	5.5	Asymp	Nov
1559	ICS247	3D7-FVO	10.24981136	-0.708093522	4	Asymp	Nov
1560	ICS250	3D7-FVO	12.87990052	-0.308163251	3	Asymp	Nov
1561	ICS274	3D7-FVO	12.93512498	-0.08350469	4	Asymp	Nov
1562	ICS289	3D7-FVO	11.16681944	-0.474382307	2.5	Asymp	Nov
1563	ICS290	3D7-FVO	12.48990915	-0.111799973	4	Asymp	Nov
1564	ICS293	3D7-FVO	12.55676101	0.171314803	2	Asymp	Nov
1565	ICS296	3D7-FVO	12.34000771	-0.147174325	5	Asymp	Nov
1566	ICS307	3D7-FVO	10.44004178	-0.850996374	6.5	Asymp	Nov
1567	ICS311	3D7-FVO	11.76136026	-0.460323171	3	Asymp	Nov
1568	ICS329	3D7-FVO	10.20860298	-0.653830839	5	Asymp	Nov
1569	ICS330	3D7-FVO	12.83978297	0.395914003	4	Asymp	Nov
1570	ICS331	3D7-FVO	12.71367567	0.126594073	6	Asymp	Nov
1571	ICS333	3D7-FVO	13.23470709	0.113718701	3	Asymp	Nov
1572	ICS346	3D7-FVO	12.9894649	0.210875025	5	Asymp	Nov
1573	ICS348	3D7-FVO	12.35898114	0.416405067	2.5	Asymp	Nov
1574	ICS377	3D7-FVO	12.80863902	0.090023341	3	Asymp	Nov
1575	ICS001	3D7-FVO	12.25660196	-0.802493583	4	Symp	Nov
1576	ICS005	3D7-FVO	12.48158264	-0.055209451	4	Symp	Nov
1577	ICS009	3D7-FVO	10.10261067	-0.981327453	1	Symp	Nov
1578	ICS015	3D7-FVO	12.54306724	0.304050169	3	Symp	Nov
1579	ICS024	3D7-FVO	11.43663849	-1.028108176	2	Symp	Nov
1580	ICS026	3D7-FVO	12.8271487	0.048810323	4	Symp	Nov
1581	ICS029	3D7-FVO	9.690266698	-1.547281552	2	Symp	Nov
1582	ICS032	3D7-FVO	12.22160825	0.164273666	4	Symp	Nov
1583	ICS034	3D7-FVO	12.86978441	-0.045943677	4	Symp	Nov
1584	ICS035	3D7-FVO	12.68926259	0.228274033	4.5	Symp	Nov
1585	ICS039	3D7-FVO	12.52377804	-0.16218734	5	Symp	Nov
1586	ICS040	3D7-FVO	13.06193291	-0.040889728	4	Symp	Nov
1587	ICS041	3D7-FVO	12.77840758	0.120016987	3	Symp	Nov
1588	ICS048	3D7-FVO	12.87377189	-0.370933868	5.5	Symp	Nov
1589	ICS082	3D7-FVO	9.419576467	0.530782516	5	Symp	Nov
1590	ICS088	3D7-FVO	12.41817334	-0.249475221	5.5	Symp	Nov
1591	ICS108	3D7-FVO	12.77826635	0.20660346	4	Symp	Nov
1592	ICS125	3D7-FVO	13.24024271	-0.02044454	5	Symp	Nov
1593	ICS131	3D7-FVO	9.651065222	-1.316253771	3.5	Symp	Nov
1594	ICS133	3D7-FVO	12.96864132	0.34469634	5	Symp	Nov
1595	ICS139	3D7-FVO	12.90112961	0.350035829	4.5	Symp	Nov
1596	ICS147	3D7-FVO	12.74024488	-0.145268682	3	Symp	Nov
1597	ICS153	3D7-FVO	11.99245064	0.032131044	5	Symp	Nov
1598	ICS162	3D7-FVO	12.88240775	-0.097305793	4	Symp	Nov
1599	ICS165	3D7-FVO	11.77996373	-0.01179475	6	Symp	Nov
1600	ICS172	3D7-FVO	12.85962813	-0.263521691	5	Symp	Nov
1601	ICS173	3D7-FVO	12.57061446	0.209968568	4	Symp	Nov
1602	ICS175	3D7-FVO	13.07491611	-0.056948321	6	Symp	Nov
1603	ICS177	3D7-FVO	12.07774215	-0.241098804	5	Symp	Nov
1604	ICS189	3D7-FVO	12.91852138	-0.314667546	4	Symp	Nov
1605	ICS214	3D7-FVO	10.17182652	-1.345954617	3	Symp	Nov
1606	ICS216	3D7-FVO	11.72160096	0.591458879	3	Symp	Nov
1607	ICS225	3D7-FVO	12.3829624	-0.570848048	2	Symp	Nov
1608	ICS227	3D7-FVO	12.98547507	-0.000378021	4	Symp	Nov
1609	ICS233	3D7-FVO	12.49097871	-0.573426506	4	Symp	Nov
1610	ICS236	3D7-FVO	12.06190497	-0.106602557	3	Symp	Nov
1611	ICS239	3D7-FVO	11.77718737	-0.718406064	3.5	Symp	Nov
1612	ICS244	3D7-FVO	12.54637847	-0.231133193	5	Symp	Nov
1613	ICS246	3D7-FVO	12.34482272	0.174133173	5	Symp	Nov
1614	ICS255	3D7-FVO	13.0793851	0.023439323	5.5	Symp	Nov
1615	ICS258	3D7-FVO	12.44626427	-0.124175238	4	Symp	Nov
1616	ICS261	3D7-FVO	13.0716031	0.15215766	4	Symp	Nov
1617	ICS262	3D7-FVO	12.10694639	-0.921900572	1	Symp	Nov
1618	ICS263	3D7-FVO	12.79372986	-0.043707138	3	Symp	Nov
1619	ICS264	3D7-FVO	13.12996666	0.002414082	5	Symp	Nov
1620	ICS267	3D7-FVO	11.97979126	-0.425696634	4.5	Symp	Nov
1621	ICS270	3D7-FVO	11.61783791	0.005451176	3	Symp	Nov
1622	ICS291	3D7-FVO	10.33608381	-0.870811311	6	Symp	Nov
1623	ICS297	3D7-FVO	11.97458795	0.301247388	6	Symp	Nov
1624	ICS306	3D7-FVO	12.47128181	0.042332041	6.5	Symp	Nov
1625	ICS313	3D7-FVO	10.30666932	-0.129670186	4.5	Symp	Nov
1626	ICS318	3D7-FVO	12.56172015	0.182249644	3	Symp	Nov
1627	ICS319	3D7-FVO	12.77523941	-0.036219757	1	Symp	Nov
1628	ICS320	3D7-FVO	12.93210467	0.17931222	3	Symp	Nov
1629	ICS322	3D7-FVO	12.92573585	-0.013419222	4	Symp	Nov
1630	ICS324	3D7-FVO	12.99775211	0.188399458	4	Symp	Nov
1631	ICS326	3D7-FVO	12.91128231	0.203731717	2	Symp	Nov
1632	ICS340	3D7-FVO	13.07871574	0.163690183	5	Symp	Nov
1633	ICS341	3D7-FVO	12.67346625	0.250011093	2	Symp	Nov
1634	ICS342	3D7-FVO	12.92676579	0.327106846	5	Symp	Nov
1635	ICS356	3D7-FVO	12.63015775	-0.488590707	3	Symp	Nov
1636	ICS358	3D7-FVO	11.87939735	-0.117240107	3	Symp	Nov
1637	ICS364	3D7-FVO	12.05315289	0.62442536	4	Symp	Nov
1638	ICS378	3D7-FVO	12.92077407	0.245617284	3	Symp	Nov
1639	ICS002	3D7-HB3	13.39138851	-0.642115771	5	Asymp	Nov
1640	ICS004	3D7-HB3	13.33100884	-0.561299988	3.5	Asymp	Nov
1641	ICS007	3D7-HB3	10.06177513	0.546113595	3.5	Asymp	Nov
1642	ICS013	3D7-HB3	9.702235967	-0.191661508	2	Asymp	Nov
1643	ICS016	3D7-HB3	12.07843209	-1.200336108	3	Asymp	Nov
1644	ICS018	3D7-HB3	13.43939962	-0.514320931	6	Asymp	Nov
1645	ICS027	3D7-HB3	12.78105578	-0.884081822	5.5	Asymp	Nov
1646	ICS031	3D7-HB3	12.51960476	-1.172934776	4	Asymp	Nov
1647	ICS036	3D7-HB3	13.1617261	-0.600018244	4.5	Asymp	Nov
1648	ICS046	3D7-HB3	13.10993289	-0.529669853	5	Asymp	Nov
1649	ICS058	3D7-HB3	12.8340463	-1.075120419	6.5	Asymp	Nov
1650	ICS074	3D7-HB3	11.29636871	-1.144136083	3	Asymp	Nov
1651	ICS077	3D7-HB3	13.31194812	-0.450752929	6	Asymp	Nov
1652	ICS083	3D7-HB3	13.28566302	-0.654900342	5.5	Asymp	Nov
1653	ICS085	3D7-HB3	13.42119867	-0.377143278	4	Asymp	Nov
1654	ICS086	3D7-HB3	12.61772233	-1.137789824	3	Asymp	Nov
1655	ICS091	3D7-HB3	13.10850076	-0.747952709	3	Asymp	Nov
1656	ICS093	3D7-HB3	13.27256831	-0.524867244	4	Asymp	Nov
1657	ICS098	3D7-HB3	13.31824007	-0.530537569	5	Asymp	Nov
1658	ICS099	3D7-HB3	13.50859446	-0.522409297	5	Asymp	Nov
1659	ICS104	3D7-HB3	8.926039176	0.742900649	4	Asymp	Nov
1660	ICS106	3D7-HB3	12.93951135	-0.34736279	4	Asymp	Nov
1661	ICS111	3D7-HB3	12.81266808	-1.171383014	4	Asymp	Nov
1662	ICS113	3D7-HB3	13.04797084	-0.835350544	5	Asymp	Nov
1663	ICS114	3D7-HB3	12.90368752	-0.863580146	4	Asymp	Nov
1664	ICS118	3D7-HB3	13.34473808	-0.736303173	5	Asymp	Nov
1665	ICS124	3D7-HB3	13.19178609	-0.688527555	2	Asymp	Nov
1666	ICS137	3D7-HB3	13.3200122	-0.582054015	6	Asymp	Nov
1667	ICS142	3D7-HB3	13.31025223	-0.805033113	3	Asymp	Nov
1668	ICS143	3D7-HB3	13.16282308	-0.350851643	4	Asymp	Nov
1669	ICS145	3D7-HB3	13.51219881	-0.528468444	4	Asymp	Nov
1670	ICS150	3D7-HB3	13.0873476	-0.916892906	4	Asymp	Nov
1671	ICS158	3D7-HB3	12.86988067	-0.493941811	4	Asymp	Nov
1672	ICS163	3D7-HB3	13.36552499	-0.590808096	5	Asymp	Nov
1673	ICS167	3D7-HB3	12.80386487	-0.93304344	5.5	Asymp	Nov
1674	ICS168	3D7-HB3	10.24773807	-0.359935224	5	Asymp	Nov
1675	ICS170	3D7-HB3	11.73779886	-1.049693158	3	Asymp	Nov
1676	ICS179	3D7-HB3	13.38026091	-0.211765516	6	Asymp	Nov
1677	ICS181	3D7-HB3	9.299581409	-0.204729431	2	Asymp	Nov
1678	ICS188	3D7-HB3	12.26316266	-1.159897414	3	Asymp	Nov
1679	ICS212	3D7-HB3	13.22152458	-0.601040999	5	Asymp	Nov
1680	ICS217	3D7-HB3	12.50591149	-0.240906982	1	Asymp	Nov
1681	ICS224	3D7-HB3	12.81760985	-0.816437829	3	Asymp	Nov
1682	ICS228	3D7-HB3	13.29542507	-0.447715921	4	Asymp	Nov
1683	ICS235	3D7-HB3	11.79487614	-2.116525626	3	Asymp	Nov
1684	ICS245	3D7-HB3	12.22071451	-0.086356356	5.5	Asymp	Nov
1685	ICS247	3D7-HB3	10.01131518	-0.231101167	4	Asymp	Nov
1686	ICS250	3D7-HB3	13.1651933	-0.878748814	3	Asymp	Nov
1687	ICS274	3D7-HB3	13.27836113	-0.769976983	4	Asymp	Nov
1688	ICS289	3D7-HB3	11.0422232	-0.225189826	2.5	Asymp	Nov
1689	ICS290	3D7-HB3	12.84194092	-0.815863519	4	Asymp	Nov
1690	ICS293	3D7-HB3	12.90076053	-0.516684237	2	Asymp	Nov
1691	ICS296	3D7-HB3	12.67170156	-0.810562015	5	Asymp	Nov
1692	ICS307	3D7-HB3	10.25250923	-0.475931268	6.5	Asymp	Nov
1693	ICS311	3D7-HB3	11.80864671	-0.554896074	3	Asymp	Nov
1694	ICS329	3D7-HB3	10.23525965	-0.707144174	5	Asymp	Nov
1695	ICS330	3D7-HB3	13.31868841	-0.561896874	4	Asymp	Nov
1696	ICS331	3D7-HB3	13.01748409	-0.481022759	6	Asymp	Nov
1697	ICS333	3D7-HB3	13.5379281	-0.492723336	3	Asymp	Nov
1698	ICS346	3D7-HB3	13.37320832	-0.556611822	5	Asymp	Nov
1699	ICS348	3D7-HB3	12.86326144	-0.592155538	2.5	Asymp	Nov
1700	ICS377	3D7-HB3	12.96061605	-0.21393072	3	Asymp	Nov
1701	ICS001	3D7-HB3	12.43677768	-1.162845007	4	Symp	Nov
1702	ICS005	3D7-HB3	12.73728364	-0.566611442	4	Symp	Nov
1703	ICS009	3D7-HB3	10.21894974	-1.214005596	1	Symp	Nov
1704	ICS015	3D7-HB3	12.95611797	-0.52205128	3	Symp	Nov
1705	ICS024	3D7-HB3	11.53090799	-1.216647168	2	Symp	Nov
1706	ICS026	3D7-HB3	13.06661519	-0.430122661	4	Symp	Nov
1707	ICS029	3D7-HB3	9.089360384	-0.345468923	2	Symp	Nov
1708	ICS032	3D7-HB3	12.65561616	-0.703742157	4	Symp	Nov
1709	ICS034	3D7-HB3	13.2451512	-0.796677266	4	Symp	Nov
1710	ICS035	3D7-HB3	13.15991147	-0.713023741	4.5	Symp	Nov
1711	ICS039	3D7-HB3	12.85010977	-0.814850801	5	Symp	Nov
1712	ICS040	3D7-HB3	13.3672969	-0.651617716	4	Symp	Nov
1713	ICS041	3D7-HB3	13.01197486	-0.347117563	3	Symp	Nov
1714	ICS048	3D7-HB3	13.19062366	-1.004637404	5.5	Symp	Nov
1715	ICS082	3D7-HB3	9.714375133	-0.058814815	5	Symp	Nov
1716	ICS088	3D7-HB3	12.6921979	-0.79752436	5.5	Symp	Nov
1717	ICS108	3D7-HB3	13.13931215	-0.515488144	4	Symp	Nov
1718	ICS125	3D7-HB3	13.50399743	-0.547953993	5	Symp	Nov
1719	ICS131	3D7-HB3	9.463959584	-0.942042496	3.5	Symp	Nov
1720	ICS133	3D7-HB3	13.38525132	-0.488523661	5	Symp	Nov
1721	ICS139	3D7-HB3	13.3769267	-0.601558352	4.5	Symp	Nov
1722	ICS147	3D7-HB3	12.70526259	-0.0753041	3	Symp	Nov
1723	ICS153	3D7-HB3	12.33965535	-0.662278376	5	Symp	Nov
1724	ICS162	3D7-HB3	13.2202463	-0.772982881	4	Symp	Nov
1725	ICS165	3D7-HB3	12.07382262	-0.599512531	6	Symp	Nov
1726	ICS172	3D7-HB3	13.22414262	-0.992550669	5	Symp	Nov
1727	ICS173	3D7-HB3	12.98396917	-0.616740869	4	Symp	Nov
1728	ICS175	3D7-HB3	13.10359001	-0.114296133	6	Symp	Nov
1729	ICS177	3D7-HB3	12.30416428	-0.69394305	5	Symp	Nov
1730	ICS189	3D7-HB3	13.16879907	-0.815222929	4	Symp	Nov
1731	ICS214	3D7-HB3	9.856887697	-0.716076981	3	Symp	Nov
1732	ICS216	3D7-HB3	11.96793379	0.098793226	3	Symp	Nov
1733	ICS225	3D7-HB3	12.32397725	-0.452877754	2	Symp	Nov
1734	ICS227	3D7-HB3	13.23702598	-0.503479852	4	Symp	Nov
1735	ICS233	3D7-HB3	12.89495144	-1.381371976	4	Symp	Nov
1736	ICS236	3D7-HB3	12.40577457	-0.794341739	3	Symp	Nov
1737	ICS239	3D7-HB3	11.8393417	-0.842714722	3.5	Symp	Nov
1738	ICS244	3D7-HB3	12.90186397	-0.942104186	5	Symp	Nov
1739	ICS246	3D7-HB3	12.76942034	-0.675062065	5	Symp	Nov
1740	ICS255	3D7-HB3	13.44849987	-0.714790226	5.5	Symp	Nov
1741	ICS258	3D7-HB3	12.6605108	-0.552668289	4	Symp	Nov
1742	ICS261	3D7-HB3	13.45304367	-0.610723487	4	Symp	Nov
1743	ICS262	3D7-HB3	12.11016177	-0.92833133	1	Symp	Nov
1744	ICS263	3D7-HB3	12.69780746	0.148137665	3	Symp	Nov
1745	ICS264	3D7-HB3	13.46257263	-0.662797851	5	Symp	Nov
1746	ICS267	3D7-HB3	11.36066052	0.812564851	4.5	Symp	Nov
1747	ICS270	3D7-HB3	11.900586	-0.560045002	3	Symp	Nov
1748	ICS291	3D7-HB3	9.518674461	0.764007396	6	Symp	Nov
1749	ICS297	3D7-HB3	12.41327259	-0.576121892	6	Symp	Nov
1750	ICS306	3D7-HB3	12.79718099	-0.6094663	6.5	Symp	Nov
1751	ICS313	3D7-HB3	10.1523618	0.178944851	4.5	Symp	Nov
1752	ICS318	3D7-HB3	12.74524877	-0.184807596	3	Symp	Nov
1753	ICS319	3D7-HB3	13.14772745	-0.781195827	1	Symp	Nov
1754	ICS320	3D7-HB3	13.35748093	-0.671440287	3	Symp	Nov
1755	ICS322	3D7-HB3	12.76935087	0.299350735	4	Symp	Nov
1756	ICS324	3D7-HB3	13.34602674	-0.508149808	4	Symp	Nov
1757	ICS326	3D7-HB3	13.31269878	-0.599101221	2	Symp	Nov
1758	ICS340	3D7-HB3	13.32871511	-0.336308543	5	Symp	Nov
1759	ICS341	3D7-HB3	13.03282127	-0.468698929	2	Symp	Nov
1760	ICS342	3D7-HB3	13.31677372	-0.452909006	5	Symp	Nov
1761	ICS356	3D7-HB3	12.73588525	-0.700045689	3	Symp	Nov
1762	ICS358	3D7-HB3	12.28862772	-0.935700838	3	Symp	Nov
1763	ICS364	3D7-HB3	12.46937324	-0.208015352	4	Symp	Nov
1764	ICS378	3D7-HB3	13.33376782	-0.580370198	3	Symp	Nov
1765	ICS002	3D7-CAMP	12.9784661	0.183729037	5	Asymp	Nov
1766	ICS004	3D7-CAMP	12.94327859	0.21416052	3.5	Asymp	Nov
1767	ICS007	3D7-CAMP	9.523249451	1.623164955	3.5	Asymp	Nov
1768	ICS013	3D7-CAMP	9.269309982	0.674190461	2	Asymp	Nov
1769	ICS016	3D7-CAMP	11.24474564	0.467036776	3	Asymp	Nov
1770	ICS018	3D7-CAMP	13.08785416	0.188769988	6	Asymp	Nov
1771	ICS027	3D7-CAMP	12.43394813	-0.189866518	5.5	Asymp	Nov
1772	ICS031	3D7-CAMP	12.00984415	-0.153413555	4	Asymp	Nov
1773	ICS036	3D7-CAMP	12.6953297	0.332774563	4.5	Asymp	Nov
1774	ICS046	3D7-CAMP	12.78240382	0.125388292	5	Asymp	Nov
1775	ICS058	3D7-CAMP	12.40448983	-0.216007487	6.5	Asymp	Nov
1776	ICS074	3D7-CAMP	10.8608283	-0.273055252	3	Asymp	Nov
1777	ICS077	3D7-CAMP	12.83584045	0.501462404	6	Asymp	Nov
1778	ICS083	3D7-CAMP	12.85431599	0.207793714	5.5	Asymp	Nov
1779	ICS085	3D7-CAMP	13.0485396	0.368174858	4	Asymp	Nov
1780	ICS086	3D7-CAMP	12.10328454	-0.108914251	3	Asymp	Nov
1781	ICS091	3D7-CAMP	12.69797033	0.073108138	3	Asymp	Nov
1782	ICS093	3D7-CAMP	12.89364362	0.23298213	4	Asymp	Nov
1783	ICS098	3D7-CAMP	12.93045237	0.245037836	5	Asymp	Nov
1784	ICS099	3D7-CAMP	13.19149945	0.111780718	5	Asymp	Nov
1785	ICS104	3D7-CAMP	8.682461931	1.23005514	4	Asymp	Nov
1786	ICS106	3D7-CAMP	12.55698512	0.41768968	4	Asymp	Nov
1787	ICS111	3D7-CAMP	12.26135482	-0.068756491	4	Asymp	Nov
1788	ICS113	3D7-CAMP	12.5371861	0.186218935	5	Asymp	Nov
1789	ICS114	3D7-CAMP	12.50517961	-0.066564333	4	Asymp	Nov
1790	ICS118	3D7-CAMP	12.929364	0.094445002	5	Asymp	Nov
1791	ICS124	3D7-CAMP	12.77163358	0.151777464	2	Asymp	Nov
1792	ICS137	3D7-CAMP	12.98510812	0.087754145	6	Asymp	Nov
1793	ICS142	3D7-CAMP	12.85867655	0.098118256	3	Asymp	Nov
1794	ICS143	3D7-CAMP	12.80618201	0.3624305	4	Asymp	Nov
1795	ICS145	3D7-CAMP	13.16856269	0.158803801	4	Asymp	Nov
1796	ICS150	3D7-CAMP	12.65479516	-0.051788017	4	Asymp	Nov
1797	ICS158	3D7-CAMP	12.49026525	0.265289038	4	Asymp	Nov
1798	ICS163	3D7-CAMP	12.96918238	0.201877127	5	Asymp	Nov
1799	ICS167	3D7-CAMP	12.4328681	-0.191049914	5.5	Asymp	Nov
1800	ICS168	3D7-CAMP	9.787534791	0.560471333	5	Asymp	Nov
1801	ICS170	3D7-CAMP	11.24599121	-0.066077851	3	Asymp	Nov
1802	ICS179	3D7-CAMP	13.01741911	0.513918081	6	Asymp	Nov
1803	ICS181	3D7-CAMP	8.759008621	0.876416144	2	Asymp	Nov
1804	ICS188	3D7-CAMP	11.85823243	-0.350036959	3	Asymp	Nov
1805	ICS212	3D7-CAMP	12.80604663	0.229914894	5	Asymp	Nov
1806	ICS217	3D7-CAMP	11.97854608	0.813823849	1	Asymp	Nov
1807	ICS224	3D7-CAMP	12.47472921	-0.130676545	3	Asymp	Nov
1808	ICS228	3D7-CAMP	12.91802499	0.307084227	4	Asymp	Nov
1809	ICS235	3D7-CAMP	11.31472036	-1.156214051	3	Asymp	Nov
1810	ICS245	3D7-CAMP	11.93029288	0.494486902	5.5	Asymp	Nov
1811	ICS247	3D7-CAMP	9.511718284	0.768092633	4	Asymp	Nov
1812	ICS250	3D7-CAMP	12.77736197	-0.103086149	3	Asymp	Nov
1813	ICS274	3D7-CAMP	12.92108665	-0.055428029	4	Asymp	Nov
1814	ICS289	3D7-CAMP	10.71610575	0.427045069	2.5	Asymp	Nov
1815	ICS290	3D7-CAMP	12.39345735	0.081103635	4	Asymp	Nov
1816	ICS293	3D7-CAMP	12.56762087	0.149595081	2	Asymp	Nov
1817	ICS296	3D7-CAMP	12.37208941	-0.211337716	5	Asymp	Nov
1818	ICS307	3D7-CAMP	9.714217962	0.600651268	6.5	Asymp	Nov
1819	ICS311	3D7-CAMP	11.36654642	0.329304501	3	Asymp	Nov
1820	ICS329	3D7-CAMP	9.307139497	1.149096123	5	Asymp	Nov
1821	ICS330	3D7-CAMP	12.84376471	0.387950521	4	Asymp	Nov
1822	ICS331	3D7-CAMP	12.61175341	0.330438607	6	Asymp	Nov
1823	ICS333	3D7-CAMP	13.2267428	0.129647271	3	Asymp	Nov
1824	ICS346	3D7-CAMP	13.04012759	0.109549638	5	Asymp	Nov
1825	ICS348	3D7-CAMP	12.48038762	0.173592113	2.5	Asymp	Nov
1826	ICS377	3D7-CAMP	12.62445852	0.458384343	3	Asymp	Nov
1827	ICS001	3D7-CAMP	12.08042348	-0.45013662	4	Symp	Nov
1828	ICS005	3D7-CAMP	12.37866529	0.150625246	4	Symp	Nov
1829	ICS009	3D7-CAMP	9.724393151	-0.224892418	1	Symp	Nov
1830	ICS015	3D7-CAMP	12.62221289	0.145758871	3	Symp	Nov
1831	ICS024	3D7-CAMP	10.82290935	0.199350102	2	Symp	Nov
1832	ICS026	3D7-CAMP	12.75669381	0.189720102	4	Symp	Nov
1833	ICS029	3D7-CAMP	8.569710413	0.693831019	2	Symp	Nov
1834	ICS032	3D7-CAMP	12.30220969	0.003070781	4	Symp	Nov
1835	ICS034	3D7-CAMP	12.83401923	0.025586676	4	Symp	Nov
1836	ICS035	3D7-CAMP	12.74167348	0.123452244	4.5	Symp	Nov
1837	ICS039	3D7-CAMP	12.38015448	0.125059775	5	Symp	Nov
1838	ICS040	3D7-CAMP	12.98122281	0.12053047	4	Symp	Nov
1839	ICS041	3D7-CAMP	12.61170107	0.453430017	3	Symp	Nov
1840	ICS048	3D7-CAMP	12.80288514	-0.229160366	5.5	Symp	Nov
1841	ICS082	3D7-CAMP	9.175817783	1.018299884	5	Symp	Nov
1842	ICS088	3D7-CAMP	12.28537973	0.016111996	5.5	Symp	Nov
1843	ICS108	3D7-CAMP	12.80222782	0.158680518	4	Symp	Nov
1844	ICS125	3D7-CAMP	13.16363537	0.132770134	5	Symp	Nov
1845	ICS131	3D7-CAMP	8.640902205	0.704072262	3.5	Symp	Nov
1846	ICS133	3D7-CAMP	12.9299217	0.422135579	5	Symp	Nov
1847	ICS139	3D7-CAMP	13.08080999	-0.009324931	4.5	Symp	Nov
1848	ICS147	3D7-CAMP	12.20411729	0.926986499	3	Symp	Nov
1849	ICS153	3D7-CAMP	11.9547858	0.107460729	5	Symp	Nov
1850	ICS162	3D7-CAMP	12.83926708	-0.011024452	4	Symp	Nov
1851	ICS165	3D7-CAMP	11.7846979	-0.021263091	6	Symp	Nov
1852	ICS172	3D7-CAMP	12.81034733	-0.164960093	5	Symp	Nov
1853	ICS173	3D7-CAMP	12.60405343	0.143090614	4	Symp	Nov
1854	ICS175	3D7-CAMP	12.71662375	0.659636389	6	Symp	Nov
1855	ICS177	3D7-CAMP	11.90739252	0.099600466	5	Symp	Nov
1856	ICS189	3D7-CAMP	12.7742135	-0.0260518	4	Symp	Nov
1857	ICS214	3D7-CAMP	9.453058485	0.091581442	3	Symp	Nov
1858	ICS216	3D7-CAMP	11.56878414	0.897092527	3	Symp	Nov
1859	ICS225	3D7-CAMP	11.84078066	0.513515435	2	Symp	Nov
1860	ICS227	3D7-CAMP	12.91611051	0.138351096	4	Symp	Nov
1861	ICS233	3D7-CAMP	12.46646502	-0.524399121	4	Symp	Nov
1862	ICS236	3D7-CAMP	11.96721813	0.082771128	3	Symp	Nov
1863	ICS239	3D7-CAMP	11.33139706	0.173174557	3.5	Symp	Nov
1864	ICS244	3D7-CAMP	12.51056788	-0.159512015	5	Symp	Nov
1865	ICS246	3D7-CAMP	12.27387289	0.316032822	5	Symp	Nov
1866	ICS255	3D7-CAMP	13.04566244	0.090884637	5.5	Symp	Nov
1867	ICS258	3D7-CAMP	12.28584169	0.196669927	4	Symp	Nov
1868	ICS261	3D7-CAMP	13.09336474	0.108634377	4	Symp	Nov
1869	ICS262	3D7-CAMP	11.60352266	0.084946876	1	Symp	Nov
1870	ICS263	3D7-CAMP	12.38083496	0.78208268	3	Symp	Nov
1871	ICS264	3D7-CAMP	13.05679401	0.148759391	5	Symp	Nov
1872	ICS267	3D7-CAMP	10.94601674	1.641852401	4.5	Symp	Nov
1873	ICS270	3D7-CAMP	11.40155652	0.438013961	3	Symp	Nov
1874	ICS291	3D7-CAMP	9.179798683	1.441758952	6	Symp	Nov
1875	ICS297	3D7-CAMP	12.07277028	0.104882734	6	Symp	Nov
1876	ICS306	3D7-CAMP	12.33864222	0.307611225	6.5	Symp	Nov
1877	ICS313	3D7-CAMP	9.650082126	1.1835042	4.5	Symp	Nov
1878	ICS318	3D7-CAMP	12.3336507	0.638388551	3	Symp	Nov
1879	ICS319	3D7-CAMP	12.79496034	-0.075661608	1	Symp	Nov
1880	ICS320	3D7-CAMP	12.96013385	0.123253865	3	Symp	Nov
1881	ICS322	3D7-CAMP	12.27734384	1.283364794	4	Symp	Nov
1882	ICS324	3D7-CAMP	13.01244084	0.15902201	4	Symp	Nov
1883	ICS326	3D7-CAMP	12.95851501	0.109266326	2	Symp	Nov
1884	ICS340	3D7-CAMP	12.99309523	0.334931206	5	Symp	Nov
1885	ICS341	3D7-CAMP	12.61003823	0.376867151	2	Symp	Nov
1886	ICS342	3D7-CAMP	12.93172921	0.317180006	5	Symp	Nov
1887	ICS356	3D7-CAMP	12.47055529	-0.169385777	3	Symp	Nov
1888	ICS358	3D7-CAMP	11.90712323	-0.17269186	3	Symp	Nov
1889	ICS364	3D7-CAMP	12.14411433	0.442502462	4	Symp	Nov
1890	ICS378	3D7-CAMP	12.95834517	0.170475093	3	Symp	Nov
1891	ICS002	FVO-HB3	13.26122028	-0.902452235	5	Asymp	Nov
1892	ICS004	FVO-HB3	13.28198391	-0.659349842	3.5	Asymp	Nov
1893	ICS007	FVO-HB3	10.11886899	0.660301311	3.5	Asymp	Nov
1894	ICS013	FVO-HB3	10.31513224	1.034131045	2	Asymp	Nov
1895	ICS016	FVO-HB3	12.09668791	-1.163824454	3	Asymp	Nov
1896	ICS018	FVO-HB3	13.41984208	-0.553435995	6	Asymp	Nov
1897	ICS027	FVO-HB3	12.85513863	-0.735916117	5.5	Asymp	Nov
1898	ICS031	FVO-HB3	13.05885718	-0.094429929	4	Asymp	Nov
1899	ICS036	FVO-HB3	13.16447078	-0.594528889	4.5	Asymp	Nov
1900	ICS046	FVO-HB3	13.16633169	-0.416872255	5	Asymp	Nov
1901	ICS058	FVO-HB3	13.02873884	-0.685735325	6.5	Asymp	Nov
1902	ICS074	FVO-HB3	12.29691482	0.856956132	3	Asymp	Nov
1903	ICS077	FVO-HB3	13.20473519	-0.665178789	6	Asymp	Nov
1904	ICS083	FVO-HB3	13.22198748	-0.78225141	5.5	Asymp	Nov
1905	ICS085	FVO-HB3	13.34241578	-0.534709056	4	Asymp	Nov
1906	ICS086	FVO-HB3	12.78945056	-0.79433336	3	Asymp	Nov
1907	ICS091	FVO-HB3	13.1513031	-0.662348023	3	Asymp	Nov
1908	ICS093	FVO-HB3	13.10347878	-0.863046291	4	Asymp	Nov
1909	ICS098	FVO-HB3	13.3030467	-0.560924311	5	Asymp	Nov
1910	ICS099	FVO-HB3	13.47961881	-0.580360599	5	Asymp	Nov
1911	ICS104	FVO-HB3	9.89136556	2.673553417	4	Asymp	Nov
1912	ICS106	FVO-HB3	12.87368993	-0.479005642	4	Asymp	Nov
1913	ICS111	FVO-HB3	13.06671979	-0.663279607	4	Asymp	Nov
1914	ICS113	FVO-HB3	13.06665605	-0.797980136	5	Asymp	Nov
1915	ICS114	FVO-HB3	12.98590949	-0.699136189	4	Asymp	Nov
1916	ICS118	FVO-HB3	13.35233861	-0.721102127	5	Asymp	Nov
1917	ICS124	FVO-HB3	13.1989561	-0.674187524	2	Asymp	Nov
1918	ICS137	FVO-HB3	13.30692711	-0.608224195	6	Asymp	Nov
1919	ICS142	FVO-HB3	13.4649562	-0.495625185	3	Asymp	Nov
1920	ICS143	FVO-HB3	12.98393083	-0.708636146	4	Asymp	Nov
1921	ICS145	FVO-HB3	13.38626566	-0.780334743	4	Asymp	Nov
1922	ICS150	FVO-HB3	13.18572426	-0.720139587	4	Asymp	Nov
1923	ICS158	FVO-HB3	12.64491297	-0.943877223	4	Asymp	Nov
1924	ICS163	FVO-HB3	13.20756902	-0.906720048	5	Asymp	Nov
1925	ICS167	FVO-HB3	12.77868872	-0.983395736	5.5	Asymp	Nov
1926	ICS168	FVO-HB3	10.63089082	0.406370272	5	Asymp	Nov
1927	ICS170	FVO-HB3	11.89853496	-0.728220963	3	Asymp	Nov
1928	ICS179	FVO-HB3	13.40480156	-0.162684228	6	Asymp	Nov
1929	ICS181	FVO-HB3	10.12660358	1.44931491	2	Asymp	Nov
1930	ICS188	FVO-HB3	12.60809021	-0.470042322	3	Asymp	Nov
1931	ICS212	FVO-HB3	13.17360132	-0.696887525	5	Asymp	Nov
1932	ICS217	FVO-HB3	12.4641449	-0.324440159	1	Asymp	Nov
1933	ICS224	FVO-HB3	12.87909235	-0.69347284	3	Asymp	Nov
1934	ICS228	FVO-HB3	13.25349558	-0.531574906	4	Asymp	Nov
1935	ICS235	FVO-HB3	12.3482356	-1.00980672	3	Asymp	Nov
1936	ICS245	FVO-HB3	11.87227834	-0.78322869	5.5	Asymp	Nov
1937	ICS247	FVO-HB3	10.36536194	0.476992355	4	Asymp	Nov
1938	ICS250	FVO-HB3	13.31927493	-0.570585563	3	Asymp	Nov
1939	ICS274	FVO-HB3	13.32011348	-0.686472294	4	Asymp	Nov
1940	ICS289	FVO-HB3	11.27941435	0.249192481	2.5	Asymp	Nov
1941	ICS290	FVO-HB3	12.89784091	-0.704063546	4	Asymp	Nov
1942	ICS293	FVO-HB3	12.81510313	-0.68799904	2	Asymp	Nov
1943	ICS296	FVO-HB3	12.74528872	-0.66338769	5	Asymp	Nov
1944	ICS307	FVO-HB3	10.67800742	0.375065106	6.5	Asymp	Nov
1945	ICS311	FVO-HB3	12.0388083	-0.094572903	3	Asymp	Nov
1946	ICS329	FVO-HB3	10.56217507	-0.053313335	5	Asymp	Nov
1947	ICS330	FVO-HB3	13.12073141	-0.957810877	4	Asymp	Nov
1948	ICS331	FVO-HB3	12.95418705	-0.607616832	6	Asymp	Nov
1949	ICS333	FVO-HB3	13.48106875	-0.606442036	3	Asymp	Nov
1950	ICS346	FVO-HB3	13.26777081	-0.767486847	5	Asymp	Nov
1951	ICS348	FVO-HB3	12.65505891	-1.008560606	2.5	Asymp	Nov
1952	ICS377	FVO-HB3	12.91560438	-0.303954061	3	Asymp	Nov
1953	ICS001	FVO-HB3	12.83802447	-0.360351424	4	Symp	Nov
1954	ICS005	FVO-HB3	12.76488836	-0.511401991	4	Symp	Nov
1955	ICS009	FVO-HB3	10.70961347	-0.232678142	1	Symp	Nov
1956	ICS015	FVO-HB3	12.80409288	-0.826101449	3	Symp	Nov
1957	ICS024	FVO-HB3	12.04496207	-0.188538992	2	Symp	Nov
1958	ICS026	FVO-HB3	13.04221003	-0.478932984	4	Symp	Nov
1959	ICS029	FVO-HB3	9.86300116	1.201812629	2	Symp	Nov
1960	ICS032	FVO-HB3	12.57347933	-0.868015823	4	Symp	Nov
1961	ICS034	FVO-HB3	13.26812304	-0.750733589	4	Symp	Nov
1962	ICS035	FVO-HB3	13.04577446	-0.941297774	4.5	Symp	Nov
1963	ICS039	FVO-HB3	12.93120344	-0.652663461	5	Symp	Nov
1964	ICS040	FVO-HB3	13.38774177	-0.610727989	4	Symp	Nov
1965	ICS041	FVO-HB3	12.95196636	-0.46713455	3	Symp	Nov
1966	ICS048	FVO-HB3	13.37609059	-0.633703535	5.5	Symp	Nov
1967	ICS082	FVO-HB3	9.448983875	-0.589597331	5	Symp	Nov
1968	ICS088	FVO-HB3	12.81693552	-0.548049139	5.5	Symp	Nov
1969	ICS108	FVO-HB3	13.03601042	-0.722091603	4	Symp	Nov
1970	ICS125	FVO-HB3	13.5142197	-0.527509453	5	Symp	Nov
1971	ICS131	FVO-HB3	10.12208647	0.374211274	3.5	Symp	Nov
1972	ICS133	FVO-HB3	13.21290315	-0.83322	5	Symp	Nov
1973	ICS139	FVO-HB3	13.20190879	-0.95159418	4.5	Symp	Nov
1974	ICS147	FVO-HB3	12.77789693	0.069964582	3	Symp	Nov
1975	ICS153	FVO-HB3	12.32358983	-0.69440942	5	Symp	Nov
1976	ICS162	FVO-HB3	13.2688992	-0.675677088	4	Symp	Nov
1977	ICS165	FVO-HB3	12.07972	-0.587717781	6	Symp	Nov
1978	ICS172	FVO-HB3	13.35590347	-0.729028978	5	Symp	Nov
1979	ICS173	FVO-HB3	12.87898489	-0.826709437	4	Symp	Nov
1980	ICS175	FVO-HB3	13.13206417	-0.057347812	6	Symp	Nov
1981	ICS177	FVO-HB3	12.42471368	-0.452844246	5	Symp	Nov
1982	ICS189	FVO-HB3	13.32613284	-0.500555383	4	Symp	Nov
1983	ICS214	FVO-HB3	10.52986501	0.629877636	3	Symp	Nov
1984	ICS216	FVO-HB3	11.67220435	-0.492665653	3	Symp	Nov
1985	ICS225	FVO-HB3	12.60940128	0.117970294	2	Symp	Nov
1986	ICS227	FVO-HB3	13.23721499	-0.503101831	4	Symp	Nov
1987	ICS233	FVO-HB3	13.1816647	-0.80794547	4	Symp	Nov
1988	ICS236	FVO-HB3	12.45907584	-0.687739181	3	Symp	Nov
1989	ICS239	FVO-HB3	12.19854473	-0.124308658	3.5	Symp	Nov
1990	ICS244	FVO-HB3	13.01743056	-0.710970993	5	Symp	Nov
1991	ICS246	FVO-HB3	12.68235375	-0.849195238	5	Symp	Nov
1992	ICS255	FVO-HB3	13.43678021	-0.738229549	5.5	Symp	Nov
1993	ICS258	FVO-HB3	12.72259842	-0.428493051	4	Symp	Nov
1994	ICS261	FVO-HB3	13.37696484	-0.762881147	4	Symp	Nov
1995	ICS262	FVO-HB3	12.57111205	-0.006430757	1	Symp	Nov
1996	ICS263	FVO-HB3	12.71966103	0.191844803	3	Symp	Nov
1997	ICS264	FVO-HB3	13.46136559	-0.665211933	5	Symp	Nov
1998	ICS267	FVO-HB3	11.57350883	1.238261484	4.5	Symp	Nov
1999	ICS270	FVO-HB3	11.89786041	-0.565496178	3	Symp	Nov
[truncated: 2,537 more rows]
