# Supplementary material for: Variations in the quality of malaria-specific antibodies with transmission intensity in a seasonal malaria transmission area of Northern Ghana
Source: PLoS One. 2017 Sep 25;12(9):e0185303. doi: 10.1371/journal.pone.0185303 (PMC5612719; doi:10.1371/journal.pone.0185303)
Supplement: S3 Appendix — (TXT) [file pone.0185303.s005.txt]

#Log-transformed antigen-specific antibody data were entered into the model as fixed effects with age 
as an interaction term, while sampling time point and study subject were entered as random effects. 
This model was compared to other models that either dropped the subject age interaction term or one of 
the random effects, and the best model, based on the lowest AIC values was selected for further analysis

#An example of the R script and output is shown below for anti-3D7 AMA1 antibody data (mod3D7) modelling 
with and without the age interaction term

#with the age interaction term

d7.mod<-glmer(modelcat~log2(titre)*age+(1|contact)+(1|sample.ID),data=mod3d7, family=binomial)

summary(d7.mod)

#Output was the following;

Generalized linear mixed model fit by maximum likelihood (Laplace Approximation) ['glmerMod']
 Family: binomial  ( logit )
Formula: modelcat ~ log2(titre) * age + (1 | contact) + (1 | sample.ID)
   Data: mod3d7

     AIC      BIC   logLik deviance df.resid 
   211.0    238.7    -99.5    199.0      750 

Scaled residuals: 
      Min        1Q    Median        3Q       Max 
-0.034292 -0.028993  0.001289  0.001597  0.002041 

Random effects:
 Groups    Name        Variance Std.Dev.
 sample.ID (Intercept) 3927     62.66   
 contact   (Intercept)    0      0.00   
Number of obs: 756, groups:  sample.ID, 126; contact, 6

Fixed effects:
                  Estimate Std. Error z value Pr(>|z|)    
(Intercept)     11.2979920  0.0009425   11988   <2e-16 ***
log2(titre)      0.1658742  0.0009432     176   <2e-16 ***
age              0.2218674  0.0009427     235   <2e-16 ***
log2(titre):age -0.0288491  0.0009447     -31   <2e-16 ***
---
Signif. codes:  0 ‘***’ 0.001 ‘**’ 0.01 ‘*’ 0.05 ‘.’ 0.1 ‘ ’ 1

Correlation of Fixed Effects:
            (Intr) lg2(t) age  
log2(titre) 0.000              
age         0.000  0.000       
log2(ttr):g 0.000  0.000  0.000
convergence code: 0
Model failed to converge with max|grad| = 0.0750324 (tol = 0.001, component 1)
Model is nearly unidentifiable: very large eigenvalue
 - Rescale variables?


#Without the age interaction


 
> d7.mod<-glmer(modelcat~log2(titre)+(1|contact)+(1|sample.ID),data=mod3d7, family=binomial)
>
> summary(d7.mod)

#output was the following

Generalized linear mixed model fit by maximum likelihood (Laplace Approximation) ['glmerMod']
 Family: binomial  ( logit )
Formula: modelcat ~ log2(titre) + (1 | contact) + (1 | sample.ID)
   Data: mod3d7

     AIC      BIC   logLik deviance df.resid 
   207.0    225.5    -99.5    199.0      752 

Scaled residuals: 
      Min        1Q    Median        3Q       Max 
-0.031771 -0.029685  0.001589  0.001631  0.001921 

Random effects:
 Groups    Name        Variance Std.Dev.
 sample.ID (Intercept) 3756     61.28   
 contact   (Intercept)    0      0.00   
Number of obs: 756, groups:  sample.ID, 126; contact, 6

Fixed effects:
            Estimate Std. Error z value Pr(>|z|)  
(Intercept) 12.19529    6.20246   1.966   0.0493 *
log2(titre)  0.04567    0.49421   0.092   0.9264  
---
Signif. codes:  0 ‘***’ 0.001 ‘**’ 0.01 ‘*’ 0.05 ‘.’ 0.1 ‘ ’ 1

Correlation of Fixed Effects:
            (Intr)
log2(titre) -0.984
> 


#The first model wth age failed to converge while the second without age converged.
#In both models, contact (sampling time point) had a variance of 0, suggesting it made no contribution to the model.
#This is data for only ant03D7 AMA1, but all other models based on antibodies to te other variants as well as the 
EBA175RII gave similar results.
